# Supplementary material for: Dynamic effects of genetic variation on gene expression revealed following hypoxic stress in cardiomyocytes
Source: eLife. 2021 Feb 8;10:e57345. doi: 10.7554/eLife.57345 (PMC7906610; doi:10.7554/eLife.57345)
Supplement: Supplementary file 2. — Values associated with the most significant SNP-gene association are included. [file elife-57345-supp2.xlsx]

## Sheet: A
X	TEST.SNP.CHROM	TEST.SNP.POS	TEST.SNP.ID	TEST.SNP.REF.ALLELE	TEST.SNP.ALT.ALLELE	REGION.START	REGION.END	LOGLIKE.NULL	LOGLIKE.ALT	CHISQ	P.VALUE	ALPHA	BETA	PHI	TOTAL.AS.READ.COUNT	REF.AS.READ.COUNT	ALT.AS.READ.COUNT	TOTAL.READ.COUNT	p_adjusted	PHENO	EFFECT.SIZE	SNP_region	qvalue
1166	1165	chr1	1695073	rs201827170	AAG	A	1682671;1685006;1685490;1685983;1686813;1687443;1687942;1689804;1690540;1691173;1693104;1696667;1709728;1710185;1710596;1711344;1711721	1684499;1685088;1685822;1686335;1686915;1687782;1688749;1690081;1690682;1691341;1693474;1696885;1709909;1710229;1710635;1711508;1711896	-123.38	-111.09	24.592	7.08359e-07	134.389	87.6425	0.0268997	57	41	16	15020	2.1178e-06	ENSG00000008130	0.616713	chr1_1695073_ENSG00000008130	0.00196005
3098	3097	chr1	78148541	rs79071287	T	G	78028101;78031766;78034017;78041753;78044459;78045212;78047461;78047664;78050202;78050452;78097535;78105134;78106639;78107207;78142667;78148270;78148947	78031469;78031866;78034151;78041905;78044554;78046754;78047576;78047811;78050340;78050744;78099090;78105287;78107131;78107340;78142995;78148360;78149104	-100.96	-92.02	17.885	2.34669e-05	172.823	70.8984	0.0371046	19	19	0	18503	1.95336e-05	ENSG00000036549	1.28547	chr1_78148541_ENSG00000036549	0.0121597
4786	4785	chr1	19580305	rs1738018	T	A	19581276;19582442;19583558;19583948;19584206;19584971;19585175	19581334;19582546;19583639;19584015;19584478;19585047;19586622	-376.21	-364.33	23.758	1.09251e-06	78.2764	44.2431	0.121984	417	280	137	8583	7.10194e-06	ENSG00000053372	0.823125	chr1_19580305_ENSG00000053372	0.00543421
5880	5879	chr1	183155305	rs2276543	G	A	183155373;183177016;183184588;183187525;183189960;183191224;183192270;183194743;183195833;183196650;183197509;183200096;183201322;183201787;183203502;183204710;183205595;183206487;183207442;183208499;183209427;183212282	183155566;183177204;183184723;183187623;183190096;183191346;183192459;183194855;183196051;183196832;183197754;183200238;183201478;183201992;183203581;183204865;183205739;183206639;183207556;183209333;183210396;183214035	-353.69	-318.57	70.236	0	50.6563	212.539	0.347249	447	97	350	14673	0	ENSG00000058085	-2.06891	chr1_183155305_ENSG00000058085	0
10743	10742	chr1	208413106	rs59854384	A	G	208195587;208201354;208202175;208204387;208204935;208206664;208207838;208211716;208212170;208212966;208213337;208215443;208216406;208217853;208218412;208219223;208224354;208224601;208225672;208227766;208234031;208252605;208255757;208257725;208266131;208269374;208270075;208272191;208276492;208315674;208383332;208390080;208403536;208416988	208200683;208201504;208203648;208204683;208205104;208206854;208207937;208211819;208212329;208213112;208213609;208215711;208216548;208218087;208218555;208219462;208224447;208224768;208225808;208227883;208234182;208252795;208255853;208257925;208266245;208269470;208270228;208272314;208276592;208315808;208383807;208391347;208403815;208417665	-2144	-2127.79	32.43	1.23563e-08	1567.27	907.672	0.184495	3035	1948	1087	247518	5.34027e-08	ENSG00000076356	0.788011	chr1_208413106_ENSG00000076356	7.7328e-05
11854	11853	chr1	1157960	rs74350546	T	C	1152288;1153838;1158624;1159212;1162652;1163848;1167272	1153184;1156731;1158737;1159348;1162699;1164326;1167411	-3929.28	-3925.2	8.154	0.0042969	813.892	644.422	0.0891744	5539	2983	2556	120513	4.73341e-05	ENSG00000078808	0.336832	chr1_1157960_ENSG00000078808	0.0240975
17685	17684	chr1	3773733	rs13374773	C	A	3728645;3732713;3739340;3739988;3742322;3742934;3743272;3745830;3746256;3747610;3750235;3751489;3753059;3753479;3753856;3755528;3756172;3759673;3761471;3761853;3764039;3765172;3768859;3773453	3732081;3733022;3739805;3740126;3742430;3743000;3743308;3745937;3746561;3747788;3750599;3751656;3753256;3753700;3754083;3755683;3756340;3759887;3761547;3761915;3764268;3765345;3768985;3773778	-158.89	-147.65	22.484	2.11924e-06	141.703	98.0192	0.0333331	173	84	89	16701	2.49901e-06	ENSG00000116198	0.531734	chr1_3773733_ENSG00000116198	0.00226881
18905	18904	chr1	180107859	rs6691435	T	C	180123969;180135626;180144456;180145066;180147929;180151309;180153051;180155188;180158687;180159568;180163348;180165397	180124307;180135726;180144501;180145168;180148019;180151454;180153185;180155317;180158809;180159715;180163527;180173165	-2303.58	-2301	5.168	0.0230053	1845.74	2462.94	0.333308	3885	1757	2128	268399	0.000344793	ENSG00000116260	-0.416182	chr1_180107859_ENSG00000116260	0.0892955
21679	21678	chr1	11127774	rs74624408	C	A	11114641;11115838;11116068;11116661;11118767;11119282;11119834	11115261;11115983;11116151;11116814;11118949;11119743;11120081	-155.69	-149.75	11.879	0.000567726	113.178	314.732	0.083766	68	29	39	21304	2.08854e-05	ENSG00000116649	-1.47553	chr1_11127774_ENSG00000116649	0.0128242
22273	22272	chr1	11737051	rs2294638	G	C	11734537;11735139;11735713;11736866;11740410;11741795;11751470	11734873;11735231;11736197;11737671;11741495;11742073;11751707	-110.15	-101.04	18.221	1.96658e-05	20.2875	60.7249	0.0429259	25	8	17	8799	0.000348879	ENSG00000116670	-1.5817	chr1_11737051_ENSG00000116670	0.0898053
23840	23839	chr1	193052205	rs10921308	G	T	193038146;193039684;193044950;193045631;193046043;193050494;193051316;193051692;193053709;193060781	193038764;193039749;193045170;193045777;193046180;193050610;193051429;193051838;193060349;193060907	-141.77	-135.14	13.261	0.000271057	201.016	351.743	0.0928698	45	17	28	24421	0.000132066	ENSG00000116747	-0.807211	chr1_193052205_ENSG00000116747	0.0492744
23954	23953	chr1	70673549	rs78148321	C	T	70671365;70687053;70688449;70694105;70695747;70700379;70701184;70703108;70705122;70710367;70712413;70712800;70714077;70716291	70671463;70687522;70688481;70694410;70698060;70700471;70701233;70703239;70705203;70710498;70712590;70712832;70716186;70718735	-178.92	-175.8	6.246	0.0124508	582.622	1422.02	0.113622	73	38	35	66710	0.000304266	ENSG00000116754	-1.28731	chr1_70673549_ENSG00000116754	0.0830097
25227	25226	chr1	36568265	rs201487516	G	GT	36554476;36556845;36557219;36557511;36558023;36558698	36554716;36556941;36557426;36557695;36558123;36559533	-226.45	-221.26	10.375	0.00127699	147.261	100.165	0.0706216	174	85	89	16539	0.000414435	ENSG00000116863	0.555997	chr1_36568265_ENSG00000116863	0.0986037
26233	26232	chr1	236229813	rs12095776	A	G	236139130;236142295;236143122;236143796;236144911;236148679;236154186;236156945;236175221;236176711;236180448;236187370;236189196;236192850;236195701;236201404;236205210;236208757;236211990;236228155	236141288;236142407;236143245;236143953;236145082;236148805;236154358;236157172;236175343;236176860;236180573;236187513;236189441;236193050;236195952;236201553;236205592;236208983;236212289;236228462	-286.29	-281.82	8.944	0.00278399	1534.69	823.072	0.091863	272	150	122	256772	0.000304525	ENSG00000116962	0.898857	chr1_236229813_ENSG00000116962	0.0830606
26483	26482	chr1	236677985	rs12404293	A	G	236681300;236681601;236686689;236687881;236688724;236689268;236700797;236702179;236703547;236704573;236705631;236708050;236708462	236681584;236681800;236687361;236688040;236688845;236689735;236700885;236702522;236703983;236705010;236706948;236708215;236708501	-427.69	-414.99	25.4	4.65861e-07	75.7594	40.5019	0.179168	497	325	172	8059	3.90907e-07	ENSG00000116977	0.903435	chr1_236677985_ENSG00000116977	0.000459108
29431	29430	chr1	85167422	rs11810288	C	A	85109390;85115313;85117566;85121001;85121515;85122031;85123890;85127881;85130100;85131802;85135364;85136860;85146021;85155837;85156357	85113290;85116210;85118124;85121271;85121696;85122167;85124151;85128213;85130235;85131915;85136498;85136998;85146070;85156240;85156486	-150.63	-144.68	11.885	0.00056599	97.5656	171.187	0.0603061	73	31	42	11700	0.000217446	ENSG00000117155	-0.811129	chr1_85167422_ENSG00000117155	0.067698
33030	33029	chr1	171439783	rs12562424	A	G	171454651;171478699;171483675;171484873;171486730;171491316;171491654;171492360;171493960;171496930;171501482;171504567;171505168;171506402;171509110;171514618;171519225;171526379;171530157;171535372;171535731;171537386;171540459;171544066;171546573;171548493;171548967;171553095;171553558;171556142;171556787;171557518;171558508;171560291;171560726	171454874;171482311;171483784;171484998;171486953;171491398;171491695;171492661;171494104;171496983;171502100;171504736;171505417;171506612;171511368;171514826;171519379;171527282;171530242;171535560;171535982;171537478;171540560;171544267;171546776;171548605;171549103;171553326;171553665;171556360;171556890;171557644;171558744;171560452;171562650	-824.62	-817.09	15.051	0.000104655	1194.45	719.841	0.158779	1031	653	378	166070	0.000273756	ENSG00000117523	0.730596	chr1_171439783_ENSG00000117523	0.0776876
33949	33948	chr1	173804557	rs28804123	A	C	173795825;173797471;173799798;173800673;173802514;173803611;173806078;173807328;173808505;173810004;173814367;173819465;173820974;173822487;173822933;173825804;173826656	173795924;173797537;173799899;173800768;173802637;173803657;173806184;173807397;173808684;173810111;173814429;173819617;173821156;173822705;173823043;173825879;173827684	-166.75	-158.94	15.605	7.80308e-05	213.587	108.302	0.0849127	83	44	39	19472	2.02585e-05	ENSG00000117593	0.979764	chr1_173804557_ENSG00000117593	0.0124974
37010	37009	chr1	201353670	rs10920188	G	A	201328136;201328751;201329581;201331041;201331514;201332424;201334319;201334738;201336271;201337290;201337546;201338944;201341155;201342212	201328383;201328791;201330497;201331162;201331522;201333503;201334435;201336094;201336936;201337442;201337556;201338974;201341283;201342221	-6137.74	-6130.78	13.921	0.000190634	6234.8	8415.64	0.135798	8702	4033	4669	860304	7.55757e-05	ENSG00000118194	-0.43273	chr1_201353670_ENSG00000118194	0.033692
37901	37900	chr1	116304946	rs57610221	T	G	116242628;116245542;116247813;116260461;116268129;116269613;116274735;116275522;116280845;116283349;116287449;116310929	116244047;116245616;116247913;116260515;116268174;116269743;116274829;116275595;116280956;116283449;116287533;116311402	-1914.31	-1909.04	10.539	0.00116913	2117.87	1409.22	0.37126	2615	1575	1040	221235	0.000108729	ENSG00000118729	0.587717	chr1_116304946_ENSG00000118729	0.0432924
38189	38188	chr1	230992134	rs1202570	A	G	230972865;230979100;230991414;231003926;231004794	230975654;230979642;230991880;231004744;231005335	-2663.49	-2658.64	9.714	0.00182846	1066.92	795.259	0.16767	3725	2125	1600	144219	0.000195728	ENSG00000119280	0.423955	chr1_230992134_ENSG00000119280	0.0635361
38607	38606	chr1	236784304	rs1743988	A	G	236716881;236717898;236718596;236718851;236719105;236719400;236720495;236721537;236722295;236723014;236724525;236727798;236729219;236729946;236732296;236734651;236734868;236735711;236736025;236737296;236737961;236739519;236740080;236744522;236746036;236746313;236748325;236749120;236749541;236750702;236751248;236754147;236755293;236755823;236757312;236758840;236759072;236760136;236761178;236762783…	236717039;236718052;236718764;236718955;236719239;236719558;236720645;236721829;236722435;236723137;236724571;236727961;236729345;236730176;236732424;236734772;236734986;236735854;236736128;236737633;236738203;236739677;236740249;236744714;236746172;236746496;236748516;236749241;236749752;236750790;236751343;236754254;236755410;236755933;236757414;236758973;236759344;236760276;236761279;236762924…	-632.49	-624.12	16.742	4.28195e-05	119.219	183.146	0.228523	787	288	499	20662	0.00013474	ENSG00000119285	-0.61938	chr1_236784304_ENSG00000119285	0.0497849
40184	40183	chr1	34621449	rs141054090	C	T	33979609;33985065;33985412;33987063;33988907;33990482;33992796;33998650;33999396;34002622;34003036;34006125;34006730;34008320;34011637;34015777;34023334;34024900;34033193;34034974;34037132;34038106;34042896;34046353;34049242;34052104;34052688;34057407;34064289;34067969;34070882;34071463;34076641;34080104;34082506;34083099;34087767;34088970;34090119;34090651;34092086;34099022;34100814;34101960;341…	33982170;33985277;33985550;33987150;33989019;33990643;33992858;33998829;33999507;34002695;34003209;34006298;34006909;34008496;34011819;34015950;34023522;34025073;34033441;34035147;34037326;34038291;34043084;34046499;34049430;34052217;34052768;34058089;34066610;34068146;34071070;34071588;34076850;34080220;34082575;34083217;34087871;34089066;34090243;34090854;34092184;34099135;34100930;34102154;341…	-140.8	-134.85	11.908	0.000559024	39.0969	104.089	0.198229	58	18	40	6872	0.000321844	ENSG00000121904	-1.41269	chr1_34621449_ENSG00000121904	0.0857844
40880	40879	chr1	86868774	rs977920	T	C	86814344;86818542;86820213;86820457;86821028;86821677;86822127;86823623;86824027;86826109;86834319;86836701;86838114;86840606;86841916;86847625;86848614;86848817;86850359;86851141;86851411;86861628;86861716	86817891;86818667;86820375;86821000;86821071;86821690;86822285;86823788;86824574;86826604;86834405;86836836;86838264;86840683;86842101;86848041;86848787;86848879;86850484;86851273;86852769;86861660;86862023	-294.12	-286.85	14.533	0.000137708	70.3535	123.982	0.123497	287	112	175	7541	6.51835e-05	ENSG00000122417	-0.817437	chr1_86868774_ENSG00000122417	0.030264
42152	42151	chr1	23670633	rs181798378	C	A	23685941;23693535;23694466	23689714;23693661;23694879	-184.63	-181.45	6.343	0.0117857	260.322	143.828	0.113231	96	53	43	36520	0.000332841	ENSG00000125945	0.855953	chr1_23670633_ENSG00000125945	0.0874824
47963	47962	chr1	62206968	rs7538547	T	C	62208149;62228530;62228685;62231951;62234955;62237103;62240878;62253426;62257020;62261139;62262959;62267295;62271120;62274146;62288617;62293094;62299326;62321702;62327223;62329910;62330913;62340915;62349909;62365255;62366954;62374044;62380259;62393400;62417980;62439040;62455840;62457154;62483528;62503649;62516638;62545122;62550187;62565991;62574109;62579725;62582204;62582804;62586545;62588693;625…	62208227;62228586;62228851;62232145;62235094;62237298;62241006;62253644;62257119;62261230;62263100;62267441;62271196;62274202;62288751;62293255;62299457;62321911;62327339;62330305;62331283;62341203;62350080;62365326;62367131;62374154;62380336;62393501;62418083;62439112;62456108;62457451;62483619;62503721;62516730;62545241;62550320;62566080;62574192;62580597;62582351;62583190;62586967;62588730;625…	-332.1	-326.82	10.568	0.00115046	67.9638	102.656	0.0943571	338	145	193	10422	4.73201e-06	ENSG00000132849	-0.59498	chr1_62206968_ENSG00000132849	0.00392254
48551	48550	chr1	15853650	rs3795760	A	G	15821768;15831106;15832485;15833394;15834267;15844605;15846376;15850564;15851078;15851347;15852686	15821947;15831253;15832574;15833628;15834402;15844890;15846496;15850940;15851221;15851384;15853029	-201.63	-194.38	14.504	0.000139863	31.0719	69.6898	0.169759	141	52	89	7159	2.06449e-07	ENSG00000132906	-1.16534	chr1_15853650_ENSG00000132906	0.000261243
50669	50668	chr1	201925855	rs2819373	C	T	201924619;201926409;201926639;201931344;201934561;201938597	201924680;201926508;201927156;201932872;201934671;201939789	-248.7	-243.2	10.998	0.000912198	245.971	348.452	0.0727178	197	89	108	35974	0.000202704	ENSG00000134375	-0.502472	chr1_201925855_ENSG00000134375	0.0648228
50819	50818	chr1	31549413	rs72885701	G	A	31404353;31409490;31413998;31414769;31418193;31422974;31425081;31426561;31437521;31438829;31439946;31441144;31447496;31452909;31454159;31454764;31465237;31467901;31478700;31479841;31501605;31528160;31532051;31534514;31538463	31406189;31409682;31414119;31414970;31418330;31423108;31425210;31426828;31437757;31439227;31440157;31441339;31447706;31453025;31454252;31454992;31465507;31468067;31478878;31479949;31501711;31528227;31532424;31534763;31538838	-133.37	-127.71	11.326	0.000764451	432.972	190.598	0.0525078	23	10	13	58449	0.000201189	ENSG00000134644	1.18374	chr1_31549413_ENSG00000134644	0.0645211
51803	51802	chr1	52851719	rs11205953	G	C	52870236;52871352;52874241;52876787;52878186;52879551;52880293;52880434;52881010;52882320	52870551;52871511;52874746;52876872;52878296;52879663;52880319;52880531;52881058;52886511	-239.9	-233.5	12.793	0.00034788	115.045	75.2247	0.0507546	215	118	97	11659	0.000230681	ENSG00000134748	0.61292	chr1_52851719_ENSG00000134748	0.0701818
53347	53346	chr1	182574097	rs75499623	T	C	182542769;182545391;182547256;182550360;182551188;182553216;182554462;182558302	182544713;182545524;182549142;182550492;182551393;182553301;182556108;182558391	-95.44	-85.61	19.648	9.3115e-06	6.62186	34.5037	0.115806	23	3	20	1528	0.000201824	ENSG00000135828	-2.38144	chr1_182574097_ENSG00000135828	0.0646705
53775	53774	chr1	184937385	rs234098	C	T	184759858;184767213;184772719;184775080;184777208;184787772;184792301;184792772;184800981;184836998;184853767;184856873;184859242;184863209;184868312;184943434	184765231;184767324;184772826;184775190;184777369;184787959;184792463;184792876;184801096;184837692;184853934;184857315;184859356;184863340;184868442;184943682	-1641.48	-1632.3	18.357	1.83099e-05	726.265	1043.58	0.190105	2474	901	1573	117147	3.14577e-05	ENSG00000135842	-0.522973	chr1_184937385_ENSG00000135842	0.0175797
54151	54150	chr1	182971965	rs10797801	G	T	182992595;183065679;183072463;183077411;183079623;183083666;183084655;183085712;183085902;183086455;183086669;183087169;183090858;183091198;183093766;183094323;183095255;183096361;183097729;183099479;183100434;183101535;183102541;183103795;183104177;183105521;183106804;183109539;183111669	182993269;183065755;183072767;183077541;183079789;183083854;183084772;183085810;183086121;183086577;183086858;183087281;183091079;183091386;183094011;183094685;183095397;183096539;183097955;183099684;183100513;183101672;183102685;183103944;183104291;183105720;183107040;183109638;183114727	-16742.5	-16735.5	14.084	0.000174809	5466.96	4540.2	0.115011	24495	13090	11405	769540	2.62658e-05	ENSG00000135862	0.267983	chr1_182971965_ENSG00000135862	0.0153141
55046	55045	chr1	206693878	rs11118941	T	C	206680879;206711501;206730493;206756601;206757719	206681392;206711622;206731021;206756711;206762616	-146.97	-140.96	12.03	0.000523466	27.7455	66.8161	0.148929	67	27	40	8379	0.000312756	ENSG00000136653	-1.26794	chr1_206693878_ENSG00000136653	0.0843204
55471	55470	chr1	89444636	rs2810879	T	C	89401456;89408688;89409033;89414774;89418746;89420832;89426850;89427064;89427742;89430239;89430512;89434353;89435092	89401928;89408774;89409106;89414960;89418835;89420908;89426970;89427189;89427828;89430395;89430661;89434497;89435150	-89.75	-84.12	11.271	0.000787451	35.5342	24.0419	0.0347879	18	12	6	3272	0.000291971	ENSG00000137944	0.563657	chr1_89444636_ENSG00000137944	0.0807923
55634	55633	chr1	94738846	rs6697764	G	A	94614544;94620107;94637307;94642169;94643408;94645281;94649707;94650428;94650898;94652055;94654393;94654772;94655482;94667276;94667451;94668474;94668656;94669486;94670617;94671191;94674388;94674810;94685814;94696963;94702971;94740568	94616071;94620385;94640305;94643276;94643723;94645513;94649844;94650616;94651037;94652153;94654497;94654908;94661496;94667413;94668288;94668554;94668766;94669550;94670754;94671239;94674460;94674906;94685948;94697199;94703189;94740624	-133.71	-127.11	13.193	0.000280931	180.332	73.3299	0.102758	36	21	15	16539	8.57341e-05	ENSG00000137962	1.29818	chr1_94738846_ENSG00000137962	0.0370991
58277	58276	chr1	21765211	rs6680628	A	G	21766621;21767290;21768733;21771437;21772530;21776284;21778260;21779866;21786242;21792580;21793489;21794648;21794934;21795181;21797125;21798062;21799336;21799870;21801393;21804562;21805842;21806544;21807423;21808090;21808977;21809636	21766871;21767407;21768851;21771712;21772975;21776381;21778402;21780799;21786493;21792649;21793802;21794827;21795078;21795390;21797227;21798276;21799408;21800078;21801444;21804800;21805893;21806716;21807474;21808262;21809028;21811498	-109.89	-98.78	22.212	2.44121e-06	54.8447	27.7143	0.0527235	28	21	7	6003	4.0199e-06	ENSG00000142794	0.984722	chr1_21765211_ENSG00000142794	0.00339623
58422	58421	chr1	22270290	rs202129092	ATTTC	A	22154356;22154523;22154748;22155328;22155876;22157475;22157708;22157956;22158145;22158988;22159609;22159960;22160309;22161172;22163295;22165318;22165864;22166315;22167594;22168032;22168495;22168732;22169263;22169790;22170641;22172601;22172941;22173847;22174182;22175136;22175386;22176534;22176856;22177804;22178284;22178581;22179193;22179412;22180301;22180686;22181104;22181341;22181797;22182016;221…	22154412;22154645;22154919;22155572;22157206;22157583;22157817;22158055;22158289;22159099;22159877;22160107;22160418;22162130;22163499;22165578;22166043;22166510;22167778;22168166;22168635;22168873;22169414;22169931;22170792;22172748;22173092;22173985;22174586;22175287;22175524;22176685;22176991;22178190;22178419;22178726;22179325;22179563;22180328;22180836;22181258;22181476;22181939;22182168;221…	-5780.12	-5778	4.258	0.0390567	3748.96	4407.63	0.131204	8116	3778	4338	867733	0.000374518	ENSG00000142798	-0.233513	chr1_22270290_ENSG00000142798	0.0934658
60333	60332	chr1	112951290	rs2488756	C	T	112938803;112939141;112954816;112958779;112991564;112997071;112998553;113005177	112938894;112939207;112954939;112958886;112991794;112997178;113003786;113006078	-222.25	-217.07	10.347	0.00129691	153.261	96.8326	0.0749373	173	97	76	16833	0.000321201	ENSG00000143079	0.662426	chr1_112951290_ENSG00000143079	0.0857316
63353	63352	chr1	160145298	rs911228	G	A	160160285;160162428;160163537;160164802;160165251;160165687;160167359;160168000;160168467;160168743;160169641;160171035	160160820;160162676;160163637;160164913;160165324;160165817;160167404;160168114;160168521;160168843;160169715;160171676	-292.78	-287.18	11.212	0.000812748	120.404	249.506	0.170991	287	104	183	32126	0.000149308	ENSG00000143318	-1.05119	chr1_160145298_ENSG00000143318	0.0533807
63972	63971	chr1	180616023	rs67189426	T	G	180601140;180651496;180756889;180772524;180775198;180775610;180780543;180793889;180794301;180804010;180805658;180832844;180842939;180847111;180849212;180853142	180601406;180651547;180756990;180772747;180775347;180775693;180780624;180794079;180794480;180804181;180805852;180833010;180843191;180847426;180849433;180859387	-3079.32	-3063.5	31.64	1.85537e-08	1726.23	1023.82	0.171333	4472	2812	1660	201379	4.88107e-09	ENSG00000143324	0.753663	chr1_180616023_ENSG00000143324	8.10394e-06
66330	66329	chr1	150961542	rs12075317	G	A	150937649;150938952;150939232;150939858;150940296;150940559;150940871;150941394;150944325;150946794;150947095	150938764;150939105;150939678;150940201;150940353;150940677;150940988;150941794;150944411;150946953;150947479	-698.99	-691.9	14.176	0.000166458	749.715	370.795	0.108201	858	527	331	96648	0.000124375	ENSG00000143418	1.01572	chr1_150961542_ENSG00000143418	0.0474098
69192	69191	chr1	229552524	rs12131575	C	T	229566992;229567468;229567741;229568017;229568303;229568734;229569751	229567389;229567649;229567932;229568178;229568627;229568874;229569845	-192.99	-188.84	8.285	0.00399705	5031.56	374.84	0.222832	24	14	10	597921	0.000101916	ENSG00000143632	3.74666	chr1_229552524_ENSG00000143632	0.0416822
70002	70001	chr1	246909388	rs143179968	C	T	246887349;246890194;246899277;246903474;246907378;246921528;246922336;246923259;246923473;246927548;246929360;246930497	246887914;246890306;246899357;246903603;246907427;246921658;246922453;246923378;246923529;246927659;246929441;246931439	-404.88	-394.31	21.135	4.27945e-06	226.937	104.609	0.0882866	454	302	152	28751	0.000106774	ENSG00000143653	1.11728	chr1_246909388_ENSG00000143653	0.042808
70096	70095	chr1	236063278	rs10803137	A	G	235824341;235827284;235827765;235840391;235840780;235850249;235856650;235860383;235866047;235872391;235875357;235876409;235878501;235880012;235883961;235887328;235891376;235892896;235894147;235894332;235896803;235897130;235897783;235904722;235907279;235909636;235910470;235914510;235915305;235916344;235918778;235920581;235922272;235926020;235929379;235933460;235937142;235938213;235940363;235944165…	235826378;235827355;235827921;235840488;235840919;235850347;235856786;235860572;235866277;235872608;235875700;235876476;235878657;235880078;235884205;235887480;235891431;235892957;235894243;235894477;235896991;235897206;235901894;235904928;235907457;235909827;235910631;235914662;235915471;235916574;235918947;235920758;235922899;235926151;235929577;235933597;235937291;235938386;235940608;235944355…	-228.91	-219.23	19.361	1.08167e-05	69.6063	128.51	0.116253	193	64	129	9739	7.21313e-06	ENSG00000143669	-0.884591	chr1_236063278_ENSG00000143669	0.00551192
72377	72376	chr1	204052918	rs146701284	C	G	204042243;204043154;204047257;204082043;204083449;204083647;204085193;204085632;204086250;204086721;204090999;204091365;204092240;204092789;204093769;204094986	204042839;204043517;204047313;204082262;204083560;204083733;204085477;204085807;204086318;204088987;204091113;204092091;204092336;204092932;204093985;204096863	-163.34	-158.83	9.005	0.00269302	36.1212	78.7255	0.115776	98	38	60	6396	0.000165875	ENSG00000143842	-1.12399	chr1_204052918_ENSG00000143842	0.0571374
72598	72597	chr1	203014943	rs73073846	G	A	202995626;203003612;203003831;203004367;203004687;203006302;203007738;203012525;203013059;203013507;203013824;203014496;203014969;203015376;203017355;203017699;203018046;203018804;203020311;203022831;203023186;203024560;203025248;203025503;203025912;203028306;203028898;203029345;203030098;203030494;203032087;203036573;203037581;203040820;203044705	202995753;203003717;203003908;203004450;203004768;203006330;203008370;203012626;203013223;203013581;203013913;203014687;203015115;203015635;203017438;203017842;203018108;203018895;203021005;203023089;203023251;203024800;203025283;203025636;203026078;203028399;203028979;203029545;203030160;203030806;203033131;203036920;203037756;203040888;203047868	-942.57	-932.02	21.096	4.3693e-06	1222.81	746.737	0.327773	1222	733	489	170822	1.34789e-05	ENSG00000143847	0.711528	chr1_203014943_ENSG00000143847	0.00916706
75272	75271	chr1	228380842	rs145708229	C	CT	228395831;228399467;228401142;228401875;228402491;228403264;228404122;228404714;228405096;228407025;228412160;228430884;228431997;228433114;228434229;228437666;228444351;228447202;228451817;228456231;228459626;228460973;228461471;228461879;228462273;228463461;228464151;228464631;228464861;228465206;228465455;228466390;228466876;228467522;228467880;228468231;228469634;228470719;228471204;228473779…	228395886;228400472;228401411;228402135;228402799;228403530;228404403;228404989;228405128;228407300;228412435;228431159;228432272;228433389;228434504;228437941;228444627;228447477;228452092;228456506;228459922;228461248;228461749;228462145;228462542;228463727;228464417;228464743;228465014;228465367;228465559;228466656;228467145;228467788;228468146;228468497;228469906;228470985;228472692;228474051…	-2957.23	-2926.8	60.853	6.10623e-15	2236.83	3939.21	0.206072	4313	1492	2821	625892	5.65352e-10	ENSG00000154358	-0.816451	chr1_228380842_ENSG00000154358	9.75453e-07
75495	75494	chr1	228614823	rs1188479	A	C	228581374;228583235;228588640;228589763;228593855	228582953;228585390;228588895;228593605;228594541	-391.06	-382.61	16.899	3.9415e-05	202.916	111.262	0.100094	418	260	158	20166	6.77738e-05	ENSG00000154370	0.866922	chr1_228614823_ENSG00000154370	0.0311736
77586	77585	chr1	2311393	rs61760819	A	G	2323267;2324613;2325444;2328555;2330854;2332296;2333390	2323397;2324670;2327806;2328659;2330953;2332374;2333781	-138.02	-133.25	9.546	0.00200385	121.368	184.435	0.0796068	48	17	31	20257	0.000324354	ENSG00000157916	-0.603724	chr1_2311393_ENSG00000157916	0.0861281
79118	79117	chr1	28407993	rs72658366	T	C	28296855;28303784;28304885;28314984;28316208;28319911;28323831;28324795;28326471;28330847;28337307;28339622;28343665;28354300;28362055;28365350;28369082;28374894;28384505;28415035	28301057;28303900;28304985;28315167;28316322;28320071;28323889;28324862;28326560;28330930;28337597;28339805;28343750;28354437;28362191;28365416;28369161;28374937;28384605;28415207	-238.29	-234.32	7.949	0.00481163	100.979	147.985	0.0471623	205	101	104	15071	0.000280742	ENSG00000158161	-0.551396	chr1_28407993_ENSG00000158161	0.078868
79595	79594	chr1	6314822	rs11590458	T	C	6307406;6310500;6311398;6313778;6314610;6320885	6310063;6310684;6311590;6314207;6315074;6321035	-169.38	-163.59	11.568	0.000671135	70.4367	36.8664	0.0738278	113	69	44	7340	0.000277535	ENSG00000158292	0.934021	chr1_6314822_ENSG00000158292	0.0783324
81523	81522	chr1	201464025	rs682600	C	T	201452658;201454411;201464727;201465550;201475750;201476198;201478565	201453917;201462029;201465432;201465701;201475967;201476540;201478584	-223.57	-210.43	26.28	2.95289e-07	82.5748	411.628	0.457889	430	194	236	21761	8.57298e-05	ENSG00000159176	-2.31757	chr1_201464025_ENSG00000159176	0.0370991
84581	84580	chr1	154538965	rs5777918	GAAA	G	154521053;154523414;154523699;154524227;154524397;154524858;154525508;154527211;154527904;154528336;154530703;154531384	154522945;154523480;154523968;154524333;154524851;154525296;154525648;154527261;154528008;154528440;154531109;154531504	-147.91	-141.35	13.121	0.000291966	299.28	194.963	0.0582002	52	25	27	35481	0.000364924	ENSG00000160714	0.618296	chr1_154538965_ENSG00000160714	0.0922301
85213	85212	chr1	156016356	rs59781317	A	G	156005092;156011276;156011663;156011944;156012565;156013789;156018292;156020082;156020901;156021497;156023385	156006921;156011462;156011778;156012329;156012704;156014014;156018450;156020344;156021118;156021648;156023585	-191.93	-186.08	11.699	0.000625459	153.923	281.405	0.0624006	124	57	67	25929	0.000216375	ENSG00000160803	-0.870439	chr1_156016356_ENSG00000160803	0.0675519
86597	86596	chr1	57103274	rs12119770	T	C	56960419;56977648;56982561;56989495;56989949;57002627;57044551;57109141;57110891	56962348;56979443;56982678;56989552;56990226;57002784;57045257;57109297;57110974	-142.93	-136.4	13.043	0.000304425	49.5926	153.486	0.100937	56	24	32	8783	1.63614e-05	ENSG00000162407	-1.62991	chr1_57103274_ENSG00000162407	0.0106646
91014	91013	chr1	61338715	rs6587908	G	C	61330931;61519502;61542946;61547439;61547980;61553821;61598367;61743192;61798184;61818122;61824819;61848909;61851543;61869748;61872234;61892137;61905123;61920975	61331138;61519558;61543300;61547719;61548490;61554352;61598700;61743257;61798258;61818239;61824946;61849037;61851596;61869954;61872399;61892228;61905190;61928465	-106.71	-100.94	11.529	0.00068536	59.0988	15.4094	0.101711	16	11	5	6432	0.000358631	ENSG00000162599	1.93932	chr1_61338715_ENSG00000162599	0.0912928
92886	92885	chr1	110042444	rs1043274	C	T	110026101;110027954;110028168;110029629;110030140;110031005;110031469;110032893;110033544;110035208	110026702;110028131;110029232;110029839;110030426;110031087;110032750;110033014;110034726;110035426	-114.31	-108.07	12.466	0.000414481	24.7059	40.021	0.0396133	42	22	20	4727	0.000404579	ENSG00000162650	-0.695902	chr1_110042444_ENSG00000162650	0.097086
95373	95372	chr1	181070307	rs79108747	T	A	181057638	181059977	-201.21	-188.73	24.953	5.87538e-07	108.036	303.61	0.0837363	157	47	110	20221	8.0277e-05	ENSG00000162783	-1.49071	chr1_181070307_ENSG00000162783	0.0352656
95749	95748	chr1	147166377	rs1001193	A	G	147119170;147120048;147121620;147124252;147124395;147126309;147127276;147131075;147131511;147131762;147141952	147119368;147120213;147122485;147124352;147124450;147126441;147127363;147131154;147131641;147131890;147142618	-222.66	-212.56	20.202	6.96965e-06	35.6124	96.2547	0.080581	190	65	125	6430	0.000137263	ENSG00000162836	-1.43448	chr1_147166377_ENSG00000162836	0.0502617
95802	95801	chr1	245307426	rs56365026	G	A	245318287;245319584;245516980;245530136;245533878;245534723;245582881;245674304;245704069;245765879;245770953;245772568;245775095;245809394;245847535;245848707;245861408;245862189;245865760	245318789;245319985;245517218;245530669;245533996;245535019;245583047;245674430;245704252;245766085;245771046;245772830;245775278;245809582;245847697;245852109;245861610;245862339;245872733	-3066.89	-3063.01	7.75	0.00537195	1257.69	1626.96	0.201971	4264	2063	2201	258784	0.000240748	ENSG00000162849	-0.371402	chr1_245307426_ENSG00000162849	0.0722075
98235	98234	chr1	155680970	rs348207	A	G	155629237;155638418;155640111;155642063;155644476;155644801;155646339;155648949;155649200;155649719;155650173;155658370	155631214;155638568;155640882;155642548;155644609;155644887;155646537;155649104;155649303;155649799;155650247;155658565	-243.69	-224.14	39.087	4.05253e-10	217.651	84.4201	0.112181	227	178	49	23338	5.82838e-06	ENSG00000163374	1.36636	chr1_155680970_ENSG00000163374	0.00465799
100232	100231	chr1	37937290	rs80132798	T	C	37940153;37941060;37945600;37947202;37947955;37948338	37940230;37941540;37946030;37947436;37948203;37949980	-90.81	-85.72	10.174	0.00142445	19.1155	59.49	0.0481993	12	6	6	3315	0.000394408	ENSG00000163874	-1.6379	chr1_37937290_ENSG00000163874	0.0956541
102707	102706	chr1	19275122	rs28499478	C	A	19230775;19236836;19237878;19238457;19243397;19244856;19246172;19247555;19282162	19235160;19236966;19237970;19238577;19243536;19244996;19246267;19247615;19283180	-164.9	-159.86	10.084	0.00149537	93.2095	49.0674	0.155885	87	56	31	11094	0.00012189	ENSG00000169991	0.925712	chr1_19275122_ENSG00000169991	0.0468436
103854	103853	chr1	90303684	rs10801781	C	T	90286573;90287480;90299252;90308607;90308982;90312139;90395367;90398626	90286850;90287744;90299336;90308775;90309341;90312217;90395437;90402170	-121.24	-114.75	12.981	0.00031462	200.538	55.2831	0.0918482	12	7	5	25094	0.000226184	ENSG00000171492	1.85897	chr1_90303684_ENSG00000171492	0.0692558
109902	109901	chr1	33106751	rs55858623	C	G	33086421;33093109;33093173;33097426;33097809;33098863;33099246;33099552;33116003	33087549;33093145;33093466;33097659;33097946;33098955;33099328;33100393;33116504	-211.2	-202.43	17.544	2.80804e-05	23.4435	40.6302	0.0418746	223	64	159	4093	0.00017086	ENSG00000176261	-0.793364	chr1_33106751_ENSG00000176261	0.0580653
114437	114436	chr1	38490235	rs10749870	T	C	38462442;38463356;38463635;38464390;38464929;38471029	38463231;38463542;38463804;38464820;38465104;38471278	-112.98	-106	13.958	0.000186919	130.366	49.5174	0.0845435	18	10	8	9075	0.000391117	ENSG00000183386	1.39656	chr1_38490235_ENSG00000183386	0.0952622
114772	114771	chr1	234064958	rs4920236	A	G	234040679;234041275;234350017;234367163;234444847;234452348;234454497;234455844;234458754	234040876;234041504;234350320;234367487;234445066;234452473;234454689;234455933;234460262	-82.69	-77.56	10.261	0.00135874	2.00102	6.86607	0.0733058	17	6	11	624	0.000386906	ENSG00000183780	-1.77875	chr1_234064958_ENSG00000183780	0.0947929
116011	116010	chr1	22778456	rs4655064	C	A	22778344;22779152;22816373;22817893;22827985;22828792;22832542;22834494;22835023;22835593;22837672;22838169;22839417;22843793;22846554;22847989;22848870;22850711;22852695	22778497;22779439;22817138;22818026;22828177;22828934;22832734;22834630;22835224;22835726;22837840;22838627;22839623;22843957;22846768;22848151;22848956;22850937;22857650	-516.25	-511.59	9.32	0.00226719	254.532	373.307	0.234674	563	244	319	47353	0.000350585	ENSG00000184677	-0.552516	chr1_22778456_ENSG00000184677	0.0900217
118010	118009	chr1	16345368	rs870038	C	T	16345370;16346531;16347525;16347792;16348115;16348366;16349108;16350295;16351258;16352603;16353031;16353192;16353334;16353805;16354316;16354513;16355215;16355621;16356226;16356460;16356956;16358205;16358698;16358938;16359665;16360106	16345469;16346728;16347589;16348008;16348232;16348558;16349214;16350423;16351386;16352752;16353108;16353270;16353404;16353930;16354400;16354614;16355340;16355794;16356295;16356570;16357169;16358338;16358786;16359021;16359751;16360545	-93.45	-87.26	12.392	0.000431114	8.45248	31.8882	0.0699988	21	6	15	1531	0.000125679	ENSG00000186510	-1.91558	chr1_16345368_ENSG00000186510	0.0476529
118614	118613	chr1	945612	rs3121565	C	T	948803;949364	948956;949920	-457.46	-449.23	16.461	4.9664e-05	27.7282	48.4971	0.11605	557	232	325	6872	3.06721e-06	ENSG00000187608	-0.806545	chr1_945612_ENSG00000187608	0.0027157
119204	119203	chr1	153514326	rs7530120	T	C	153519805;153520821;153521504;153521657	153520322;153520966;153521602;153521848	-63.68	-55.03	17.3	3.1914e-05	2.93121	8.24813e-10	0.0575835	11	11	0	272	0.000380176	ENSG00000188015	31.7267	chr1_153514326_ENSG00000188015	0.0939097
119477	119476	chr1	975133	rs3121579	T	A	955503;957581;969486;970247;976045;976553;976858;977336;978619;978918;979203;979489;979714;980541;980739;981113;981344;981540;981777;982200;982581;982855;983156;983392;983909;984616;984946;985283;985613;985807;986106;986412;986633;986833;987108;987366;989828;990204	955753;957842;970083;970704;976260;976777;977082;977542;978837;979112;979403;979637;979819;980657;980903;981256;981468;981729;982115;982337;982834;983067;983275;983745;984439;984831;985175;985417;985709;985971;986217;986423;986749;987025;987195;989357;989931;991496	-6068.92	-6066.32	5.212	0.0224336	1936.15	1655.76	0.212162	8513	4451	4062	339021	7.13471e-05	ENSG00000188157	0.225697	chr1_975133_ENSG00000188157	0.0323874
123481	123480	chr1	1559703	rs70937161	AT	A	1550795;1551259;1551654;1558502;1559154;1560124;1560345;1560666;1562217;1562676;1563399;1564414;1564765;1565672	1551013;1551480;1554590;1559079;1559589;1560281;1560565;1562134;1562587;1563210;1564102;1564691;1565084;1565990	-405.11	-398	14.208	0.000163675	366.042	226.474	0.0754381	593	402	191	51149	4.37815e-05	ENSG00000197530	0.692664	chr1_1559703_ENSG00000197530	0.0226929
124249	124248	chr1	167685067	rs73035771	T	C	167690429;167690856;167691101;167734295;167741512;167742473;167743793;167745301;167756304;167757057	167690565;167690987;167691479;167735133;167741725;167743146;167744084;167745403;167756502;167761156	-1019.69	-1012.8	13.779	0.000205658	465.608	780.333	0.410975	1309	509	800	64646	0.000159734	ENSG00000197965	-0.744974	chr1_167685067_ENSG00000197965	0.055794
126471	126470	chr1	3817398	rs3935780	C	T	3805689;3807133;3811859;3816736	3806637;3809560;3812747;3816857	-146.89	-140.63	12.519	0.000402769	34.3129	49.9631	0.0345884	93	37	56	5406	1.49586e-05	ENSG00000198912	-0.542112	chr1_3817398_ENSG00000198912	0.00993128
126814	126813	chr1	245113356	rs115892973	T	G	245133007;245165423;245180544;245193957;245222688;245238876;245245385;245246744;245246924;245250035;245250547;245254329;245270481;245285222	245133798;245165534;245180628;245194133;245222760;245238913;245245464;245246786;245247162;245250263;245251139;245255108;245270599;245290466	-132.18	-120.13	24.088	9.20135e-07	69.6258	11.9308	0.169668	46	39	7	9386	1.69885e-05	ENSG00000203666	2.54493	chr1_245113356_ENSG00000203666	0.0109671
128013	128012	chr1	38407963	rs2127645	G	A	38326369;38329984;38331433;38332131;38334173;38335597;38336342;38338602;38339665;38341278;38343860;38345757;38348479;38351181;38352560;38353023;38353915;38355229;38357030;38394209;38406360;38407755;38409312;38409468;38411428;38411924;38412662	38328102;38330521;38331560;38332215;38334286;38335686;38336392;38339059;38339827;38341388;38344164;38345866;38348590;38351497;38352676;38353137;38354016;38355396;38357126;38397725;38406470;38407936;38409341;38409565;38411522;38412006;38412729	-100.8	-95.04	11.505	0.000694054	30.8499	53.5987	0.036283	28	12	16	4838	0.000264855	ENSG00000204084	-0.796932	chr1_38407963_ENSG00000204084	0.0762781
129168	129167	chr1	89435014	rs59490538	C	CA	89445139	89449749	-106.63	-99.73	13.808	0.00020244	69.9475	31.7409	0.0473438	26	17	9	7668	5.22076e-05	ENSG00000213516	1.13993	chr1_89435014_ENSG00000213516	0.0258031
129428	129427	chr1	65911672	rs9436748	G	T	65893465;65895545;65897486	65893692;65895986;65901690	-854.97	-850.38	9.164	0.00246758	430.341	318.626	0.0428885	1072	567	505	47149	3.77892e-05	ENSG00000213625	0.433616	chr1_65911672_ENSG00000213625	0.02041
130636	130635	chr1	248035120	rs73139869	C	T	248058859	248060449	-112.78	-101.04	23.487	1.25749e-06	5.63705	23.7414	0.196581	45	6	39	1526	2.50021e-07	ENSG00000238243	-2.07439	chr1_248035120_ENSG00000238243	0.000310203
133537	133536	chr2	211360975	rs10932337	G	T	211342406;211384275;211421262;211438022;211441070;211441879;211444438;211447341;211452782;211454830;211455524;211456555;211457603;211458090;211459232;211460211;211464096;211465279;211466926;211469689;211471455;211473085;211476841;211481147;211495952;211502426;211503874;211504720;211507208;211512587;211513197;211515087;211518749;211521249;211523107;211525209;211527847;211532910;211536339;211540452…	211342490;211384508;211421583;211438131;211441214;211442234;211444524;211447433;211452871;211454958;211455630;211456693;211457680;211458398;211459330;211460306;211464285;211465436;211467054;211469970;211471665;211473283;211477017;211481265;211496010;211502567;211503939;211504783;211507389;211512781;211513264;211515162;211518826;211521356;211523412;211525379;211527921;211533008;211539685;211540564…	-155.61	-149.84	11.546	0.000679106	66.467	29.8617	0.156942	88	56	32	4552	0.000313138	ENSG00000021826	1.15434	chr2_211360975_ENSG00000021826	0.0843785
135482	135481	chr2	202085221	rs13414860	A	G	202098166;202098739;202104993;202122703;202122759;202125223;202126679;202131184;202134233;202136239;202137361;202139612;202141550;202146556;202149539;202151182	202098345;202098835;202107648;202122755;202123105;202125336;202127020;202131514;202134328;202136344;202137665;202139676;202141827;202146638;202150040;202152434	-77.68	-72.03	11.3	0.000775228	11.1462	2.76756	0.0414022	12	8	4	1092	0.000301326	ENSG00000064012	2.00987	chr2_202085221_ENSG00000064012	0.0825029
138803	138802	chr2	132250073	rs6756792	G	A	132233666;132235737;132236290;132236881;132237642;132240125	132233775;132235959;132236341;132237029;132238322;132240507	-53.37	-46.19	14.35	0.000151785	1.52791	0.220308	0.0474835	17	17	0	140	0.000166271	ENSG00000075886	2.79397	chr2_132250073_ENSG00000075886	0.0571706
139933	139932	chr2	152277293	rs79683789	T	C	152266397;152267774;152271337;152273075;152273321;152276704;152279464;152279747;152285298;152289591;152291977;152293341;152293755;152295198;152296541;152298419;152299773;152300043;152301852;152302940;152308120;152311409;152313092;152314275;152315325;152316514;152317652;152318756;152318926;152319398;152324514;152324988;152325155;152326225;152330478;152331371;152336612;152339713;152342791;152351489…	152267041;152267852;152271433;152273202;152273415;152276893;152279556;152280274;152285436;152289742;152292094;152293517;152293865;152295260;152296641;152298505;152299843;152300223;152301959;152303089;152308219;152311673;152313134;152314477;152315424;152316633;152317803;152318836;152318980;152322634;152324660;152325065;152325270;152326378;152330586;152333863;152336741;152339849;152343270;152351840…	-190.55	-184.43	12.224	0.000471714	174.996	272.813	0.0408029	130	60	70	20886	8.61996e-05	ENSG00000080345	-0.64059	chr2_152277293_ENSG00000080345	0.0372101
141868	141867	chr2	234108106	rs13026172	T	C	234118697;234118973;234160217;234164748;234171776;234172638;234173538;234174601;234178648;234181612;234182637;234182950;234184025;234185794;234189751;234191328;234198500;234200774;234201033;234201902;234202903	234118725;234119229;234160588;234164841;234171881;234172747;234173789;234174805;234178713;234182423;234182687;234183424;234184113;234186319;234189821;234191641;234198999;234200923;234201080;234202003;234204320	-231.49	-225.48	12.015	0.00052769	132.67	87.2494	0.0482563	186	97	89	17121	3.00335e-05	ENSG00000085978	0.604625	chr2_234108106_ENSG00000085978	0.0170112
143078	143077	chr2	206974664	rs73065761	C	G	206858445;206872008;206874301;206882404;206884460;206892835;206911228;206920922;206927523;206927875;206928293;206950625	206870257;206872165;206874518;206882537;206884569;206893059;206911336;206921667;206927769;206927968;206928408;206951027	-139.82	-132.95	13.735	0.000210462	89.5326	193.841	0.0593884	57	25	32	12499	3.82249e-05	ENSG00000114933	-1.11439	chr2_206974664_ENSG00000114933	0.0205387
143260	143259	chr2	74129125	rs150253243	TGAG	T	74153953;74159725;74166037;74173846;74177712;74184252;74185273;74185837	74154179;74159810;74166149;74174258;74177859;74184367;74185372;74186088	-92.68	-87.28	10.792	0.0010196	47.1231	71.8402	0.0231004	18	8	10	6896	0.000420093	ENSG00000114956	-0.608357	chr2_74129125_ENSG00000114956	0.0995357
145203	145202	chr2	159833819	rs199997263	A	AT	159825146;159857592;159922408;159954149;159992705;160004051;160019794;160025761;160027035;160028632;160031464;160032863;160035067;160042302;160043413;160050768;160053119;160055486;160074008;160075749;160080743;160080904;160086089	159825294;159857701;159922483;159954346;159992809;160007288;160020057;160025883;160027316;160028783;160031695;160033029;160035674;160042410;160043535;160051004;160053304;160055564;160074141;160076378;160080875;160085407;160089170	-1309.7	-1307.41	4.582	0.0323015	1202.84	935.039	0.15975	1666	854	812	157041	0.000223504	ENSG00000115183	0.363346	chr2_159833819_ENSG00000115183	0.0687479
148374	148373	chr2	217539177	rs13417111	T	G	217536828;217542835;217543481;217559162	217541605;217542954;217543937;217560248	-5963.45	-5961.12	4.648	0.0310808	2266.56	1918.15	0.488676	8382	4452	3930	203281	7.40472e-05	ENSG00000115461	0.240789	chr2_217539177_ENSG00000115461	0.0332177
149923	149922	chr2	219494586	rs75577384	A	G	219472488;219473965;219474463;219480430;219480627;219483302;219486193;219486888;219487085;219492752;219495369;219496859;219498109;219498328;219499181;219500519;219500966	219472793;219474191;219474671;219480484;219480785;219483610;219486322;219486909;219487601;219494386;219495525;219497035;219498204;219498944;219499353;219500654;219501907	-88.06	-85.27	5.577	0.018202	6.53813	27.9726	0.0621055	16	8	8	1293	0.000264374	ENSG00000115556	-2.09706	chr2_219494586_ENSG00000115556	0.0762356
154060	154059	chr2	176019042	rs6728049	T	A	175936978;175939728;175944991;175957271;175957789;175962172;175976296;175978722;175978971;175982718;175982979;175986172;175991521;175991884;175994866;175997423;176001140;176012674;176015788;176032778;176033014	175939595;175939815;175945493;175957344;175957995;175962321;175976382;175978836;175979596;175982846;175983097;175986268;175991786;175991959;175994935;175997485;176001214;176012708;176015886;176032934;176033110	-112.73	-104.4	16.659	4.47429e-05	93.4079	144.675	0.0285696	32	14	18	10688	1.38814e-05	ENSG00000115966	-0.631199	chr2_176019042_ENSG00000115966	0.0093817
154359	154358	chr2	70450008	rs147974027	T	G	70436576;70441481;70442257;70442503;70443251;70443536;70443804;70451556;70452460;70454867;70455476;70456030;70457888;70463205	70439977;70441626;70442454;70442792;70443424;70443631;70444292;70452198;70452525;70454971;70455594;70456450;70457986;70463307	-181.18	-175.18	12	0.00053213	391.878	917.198	0.133301	93	37	56	41239	7.4169e-05	ENSG00000116001	-1.22683	chr2_70450008_ENSG00000116001	0.0332593
162294	162293	chr2	240968020	rs6712671	C	A	240831867;240834622;240896789;240908869;240912933;240915922;240921532;240922934;240929491;240944627;240946733;240951034;240957232;240957824;240960504;240961589;240964644	240832124;240834731;240900603;240909179;240913078;240916002;240921636;240923134;240929599;240944712;240946787;240954277;240957322;240958056;240960829;240961757;240964819	-303.09	-297.84	10.516	0.00118345	535.53	326.117	0.140632	257	164	93	69562	0.000142111	ENSG00000130414	0.715578	chr2_240968020_ENSG00000130414	0.0515101
163115	163114	chr2	10096358	rs60026782	G	A	10085341;10091792;10093036;10095001;10095044;10098915;10102584;10104015;10104364;10126252;10130824;10132135;10133335;10135434;10136007;10136444;10139093;10140721	10085353;10091982;10093189;10095007;10095230;10101565;10102660;10104171;10106530;10126410;10130901;10132274;10133372;10135488;10136098;10136529;10139157;10142411	-63.03	-54.04	17.992	2.2187e-05	4.0721	1.41389	0.00763479	17	11	6	362	5.58542e-05	ENSG00000134317	1.5261	chr2_10096358_ENSG00000134317	0.027085
165674	165673	chr2	233407411	rs6761667	T	A	233415516;233418565;233421126;233422239;233422594;233428957;233431539;233431788;233433655;233434451;233438431;233438973;233445614	233415928;233418597;233421306;233422358;233423534;233429061;233431691;233432730;233433920;233434543;233438846;233439051;233448354	-215.94	-209.1	13.68	0.000216702	156.815	218.99	0.0325489	167	78	89	25343	0.000163142	ENSG00000135930	-0.481801	chr2_233407411_ENSG00000135930	0.0564816
167977	167976	chr2	127872622	rs13029812	A	G	127805603;127807958;127808378;127808730;127809831;127815049;127816587;127818172;127819691;127821147;127821509;127822350;127825739;127826500;127827571;127828129;127828338;127834202;127864436	127806209;127808098;127808488;127808819;127814067;127815177;127816731;127818216;127819773;127821222;127821594;127822504;127825831;127826607;127827666;127828223;127828392;127834282;127864931	-123.94	-116.81	14.257	0.00015947	75.8922	23.2551	0.124051	30	22	8	10943	0.000135278	ENSG00000136717	1.7064	chr2_127872622_ENSG00000136717	0.0499147
168925	168924	chr2	26462730	rs10177371	C	T	26466038;26467763;26477115;26477298;26483406;26486248;26492821;26496519;26499941;26501482;26502003;26502862;26505713;26505872;26506985;26507751;26508275;26512786	26466137;26468309;26477186;26477824;26484461;26486347;26492865;26496618;26500028;26501669;26502183;26502983;26505792;26505919;26507072;26507825;26508439;26513336	-287.06	-278.39	17.34	3.12491e-05	383.255	1125.1	0.155227	348	77	271	86738	0.000173088	ENSG00000138029	-1.55368	chr2_26462730_ENSG00000138029	0.0585749
174247	174246	chr2	88447437	rs6547752	G	A	88469835;88470746;88470979;88474158;88474768;88478302;88482074;88482467;88483240;88484847;88485070;88485417	88469975;88470826;88472892;88474352;88476660;88478532;88482366;88482976;88483326;88484998;88485243;88486146	-121.48	-84.01	74.958	0	1.34158	71.8694	0.106635	34	0	34	5857	0	ENSG00000144115	-5.74337	chr2_88447437_ENSG00000144115	0
175370	175369	chr2	128423472	rs17262027	G	A	128403439;128407514;128408290	128403819;128407650;128410213	-129	-123.74	10.529	0.00117525	18.4351	50.6515	0.0873085	57	22	35	4013	0.000284632	ENSG00000144230	-1.45815	chr2_128423472_ENSG00000144230	0.0796477
179918	179917	chr2	134895390	rs16830103	C	T	134877554;135010666;135011830;135027957;135075100;135076221;135093788;135095830;135099161;135102501;135107376;135119846;135160559;135170440;135180374;135185936;135199329;135206220	134877862;135010789;135012215;135028121;135075176;135076310;135093859;135095991;135099330;135102635;135107509;135119979;135160708;135170586;135180490;135186010;135199486;135212192	-1041.55	-1037.88	7.352	0.00669918	1743.8	1292.21	0.0702158	1453	694	759	259030	2.77884e-05	ENSG00000152127	0.432394	chr2_134895390_ENSG00000152127	0.01599
181600	181599	chr2	86952771	rs187312410	T	C	86947296;86968050;86975351;86979019;86980581;86992150;86992636;86992982;86997146;86998424;86998681;87000471	86947932;86968192;86975613;86979153;86980681;86992316;86992725;86993147;86997248;86998573;86998835;87005164	-130.39	-123.95	12.883	0.000331648	338.111	136.601	0.0944979	15	8	7	40816	0.000345159	ENSG00000153561	1.30753	chr2_86952771_ENSG00000153561	0.08933
183445	183444	chr2	99961506	rs2309577	G	C	99953816;99976699;99976928;99977611;99980108;99980734;99984956;99985855;99988119;99992810;99995482;99995781;99998622;99999243;100006070;100006682;100007007;100009430;100010730;100010972;100011182;100013223;100013510;100015770	99954052;99976824;99977012;99978283;99980325;99980884;99985054;99985944;99988193;99993099;99995589;99995891;99998689;99999384;100006312;100006864;100007168;100009561;100010861;100011048;100011346;100013361;100015660;100016728	-263.39	-256.69	13.395	0.000252291	526.476	821.07	0.0521253	198	89	109	92855	1.12915e-05	ENSG00000158417	-0.641137	chr2_99961506_ENSG00000158417	0.00789055
185214	185213	chr2	17984080	rs300156	A	T	17845079;17847687;17851690;17860126;17864905;17876419;17877556;17881475;17883096;17884424;17888486;17889906;17894652;17896128;17897353;17898008;17898355;17899344;17902207;17902409;17906524;17907656;17912345;17913008;17919488;17922012;17922879;17927094;17934245;17934893;17969082;17978832;17980418;17980906;17981371	17846880;17847784;17851842;17863283;17865030;17876564;17877693;17881645;17883176;17884559;17888646;17890020;17894847;17896332;17897531;17898172;17898443;17899490;17902305;17902528;17906625;17907736;17912406;17913144;17919593;17922089;17922996;17927218;17934331;17935097;17969188;17979165;17980492;17981027;17981509	-114.62	-109.99	9.255	0.00234847	111.717	55.7077	0.0578774	29	16	13	11599	0.00038152	ENSG00000163029	1.0039	chr2_17984080_ENSG00000163029	0.0941604
185495	185494	chr2	230925168	rs56112952	C	T	230899698;230910373;230914477;230923810;230931815;230932748;230933202;230933271	230902247;230911438;230914620;230924082;230931953;230933005;230933264;230933715	-109.1	-99.63	18.954	1.33934e-05	15.6013	59.0848	0.113264	16	5	11	5597	5.49365e-05	ENSG00000163053	-1.92112	chr2_230925168_ENSG00000163053	0.0267648
186817	186816	chr2	219098167	rs13427407	T	G	219081817;219090642;219091719;219093461;219097723;219099919;219103387;219104114;219110143;219114087;219114315;219117668;219118614	219082267;219090677;219091820;219094026;219099775;219101456;219103918;219104285;219110269;219114187;219114644;219117755;219119079	-157.26	-152.6	9.321	0.00226575	610.817	377.714	0.0598575	51	19	32	71208	0.000265911	ENSG00000163466	0.693446	chr2_219098167_ENSG00000163466	0.0764283
187920	187919	chr2	28688951	rs192007164	T	C	28680012;28718938;28739675;28741333;28742572;28748134;28748772;28752184;28752595;28754975;28761153;28761966;28763233;28764574;28766079;28771367;28771727;28772877;28775795;28785908;28788147;28789310;28796064;28800974;28802494;28804935;28805272;28808447;28812317;28812542;28812872;28814000;28814567;28815528;28816548;28816839;28820872;28821519;28823676;28824119;28824754;28825688;28826833;28827522;288…	28680064;28719036;28739736;28741399;28742630;28748174;28748812;28752274;28752646;28755061;28761248;28762045;28763308;28764678;28766135;28771432;28771798;28772951;28775858;28785966;28788220;28789706;28796172;28801025;28802574;28805000;28805372;28808709;28812421;28812637;28812943;28814038;28814627;28815586;28816621;28818930;28820915;28821627;28823727;28824199;28824831;28825788;28826914;28827626;288…	-76.7	-71.03	11.352	0.000753628	3.69825	21.8165	0.06485	12	3	9	662	5.12835e-05	ENSG00000163803	-2.56051	chr2_28688951_ENSG00000163803	0.0254843
188384	188383	chr2	242611934	rs7421	T	C	242615157;242617867;242619644;242621334;242622214;242624131;242624531;242626069	242615652;242618064;242619734;242621748;242622330;242624164;242625292;242626406	-233.34	-227.57	11.544	0.000679626	61.2082	38.5561	0.0512062	251	149	102	6492	0.000204963	ENSG00000168393	0.666766	chr2_242611934_ENSG00000168393	0.0653417
189540	189539	chr2	85827761	rs6718028	C	A	85822848;85823642	85822972;85824736	-303.66	-292.47	22.384	2.23182e-06	193.37	94.0985	0.0764796	315	225	90	21546	4.29342e-05	ENSG00000168894	1.03912	chr2_85827761_ENSG00000168894	0.0223754
192641	192640	chr2	26922062	rs1314982	G	A	26915619;26950535	26916026;26956288	-570.55	-567.49	6.122	0.0133527	187.041	274.99	0.210146	636	284	352	35397	0.000151064	ENSG00000171303	-0.556025	chr2_26922062_ENSG00000171303	0.0537024
193221	193220	chr2	241822432	rs6741220	A	G	241825465;241827709;241829422;241830955;241831290;241834901;241836226	241826579;241828065;241829575;241831180;241831455;241835573;241836306	-56.82	-46.5	20.632	5.56571e-06	2.23867	0.367538	0.0397041	13	13	0	145	5.83097e-06	ENSG00000172478	2.60668	chr2_241822432_ENSG00000172478	0.00465799
194012	194011	chr2	61396766	rs35507645	A	G	61404553;61408455;61410682;61411847	61406306;61408815;61411157;61411935	-478.44	-475.1	6.684	0.00973059	113.925	76.9836	0.220664	587	316	271	15131	0.000202163	ENSG00000173209	0.565461	chr2_61396766_ENSG00000173209	0.0647246
194344	194343	chr2	132261926	rs59491965	AG	A	132222473;132227382;132229641;132241531;132243997;132246942;132249780;132250293	132222620;132227916;132229755;132241791;132244134;132249597;132249995;132250316	-418.43	-392.14	52.584	4.12226e-13	95.5873	31.4939	0.123759	764	655	109	8760	2.69731e-06	ENSG00000173272	1.60175	chr2_132261926_ENSG00000173272	0.00242956
194860	194859	chr2	220262024	rs1567704	C	T	220283099;220284767;220284973;220285217;220285550;220286062;220288499;220290242;220290671	220283762;220284877;220285068;220285378;220285675;220286282;220288565;220290467;220291461	-8048.73	-8034.53	28.393	9.90313e-08	1775.71	2598.19	0.137546	11817	5191	6626	444005	2.03653e-06	ENSG00000175084	-0.549111	chr2_220262024_ENSG00000175084	0.00190331
195949	195948	chr2	17958186	rs76499250	A	T	17935125;17935414;17941179;17942663;17946164;17947846;17950005;17952343;17952463;17953901;17954363;17954486;17955538;17959269;17961245;17961888	17935234;17935612;17941371;17942849;17946411;17947956;17950078;17952365;17952554;17954051;17954399;17954566;17955739;17959330;17961388;17966632	-193.66	-187.09	13.126	0.000291195	29.3466	55.755	0.137015	144	49	95	5056	3.85832e-05	ENSG00000178295	-0.925908	chr2_17958186_ENSG00000178295	0.0206923
196612	196611	chr2	179296381	.	ACAAT	A	179296141;179300872;179306337;179307994;179309149;179310153;179312047;179314806	179296981;179301046;179306431;179308734;179309227;179310610;179312313;179315958	-152.54	-108.32	88.442	0	121.17	1.34215e-11	0.166721	252	252	0	13593	0	ENSG00000180228	43.0376	chr2_179296381_ENSG00000180228	0
196763	196762	chr2	47137167	rs62136827	C	T	47129009;47132956;47134668;47135846;47137919;47139682;47140839;47142862;47143120	47132733;47133121;47135108;47136316;47138012;47139797;47141257;47143007;47143251	-670.46	-661.97	16.973	3.79156e-05	341.723	207.027	0.108887	878	551	327	38938	1.36478e-05	ENSG00000180398	0.723008	chr2_47137167_ENSG00000180398	0.0092654
197069	197068	chr2	164588509	rs34450623	CA	C	164449906;164459121;164591413;164592348	164450306;164468316;164591582;164592522	-137.15	-131.47	11.366	0.000748058	79.4883	154.691	0.0832342	53	21	32	11600	8.21735e-05	ENSG00000182263	-0.960575	chr2_164588509_ENSG00000182263	0.0359057
198297	198296	chr2	232554298	rs116262241	G	A	232572340;232573219;232574491;232575137;232575841;232577153;232577514	232572545;232573461;232575011;232575386;232576693;232577385;232578251	-184.47	-178.15	12.649	0.000375803	139.348	63.2297	0.0905772	108	59	49	16751	0.000233726	ENSG00000187514	1.14002	chr2_232554298_ENSG00000187514	0.0708446
199026	199025	chr2	186608339	rs9646802	G	T	186603355;186604013;186607860;186609049;186610156;186611396;186612040;186618449;186620919;186625715;186626699;186627910;186629229;186647432;186650979;186653370;186664424;186678272;186680098;186689161;186692883;186696540;186697817	186603720;186604198;186608021;186609794;186610295;186611537;186612150;186618575;186621005;186625830;186626744;186628016;186631276;186647489;186651015;186662253;186673860;186678769;186680198;186689207;186692926;186696609;186698017	-225.92	-221.98	7.878	0.0050035	39.759	26.1812	0.17844	194	119	75	3614	0.00029669	ENSG00000188738	0.60275	chr2_186608339_ENSG00000188738	0.0816243
200417	200416	chr2	197816178	rs10931767	G	A	197699908;197707445;197708612;197709248;197710606;197711727;197729711;197735665;197737165;197737350;197738252;197738409;197740470;197742297;197744800;197750148;197750558;197755552;197757070;197757864;197761855;197763041;197767309;197777606;197781142;197784721;197786827;197791194;197792314	197706096;197707549;197708799;197709298;197710741;197712761;197729804;197735703;197737273;197737750;197738303;197738680;197740545;197742360;197744877;197750199;197750604;197755635;197757125;197757969;197761921;197763093;197767466;197777777;197781317;197784874;197786910;197791469;197792520	-131.76	-125.07	13.388	0.000253258	70.8118	128.859	0.0836771	49	17	32	10703	0.000161539	ENSG00000197121	-0.863732	chr2_197816178_ENSG00000197121	0.0561843
200565	200564	chr2	178473794	rs12624192	T	C	178479026	178483694	-153.16	-142.8	20.725	5.30131e-06	56.5435	19.7796	0.0978568	97	72	25	5387	0.000161959	ENSG00000197557	1.51535	chr2_178473794_ENSG00000197557	0.0562447
205983	205982	chr3	53881830	rs11427758	G	GA	53850387;53852965;53853559;53854501;53855674;53856518;53857333;53874956;53878609;53878740;53880110	53852222;53853067;53853701;53854635;53855803;53856669;53858094;53875026;53878644;53878796;53880417	-97.5	-89.35	16.294	5.42256e-05	8.52426	23.8628	0.0721439	23	7	16	2145	8.9135e-05	ENSG00000016391	-1.48512	chr3_53881830_ENSG00000016391	0.0381318
206301	206300	chr3	118994959	rs56007616	A	G	119013220;119043739;119084163;119087219;119099751;119101139;119101931;119109632;119112314;119118046;119120669;119128343;119132703	119013851;119043805;119084265;119087363;119099833;119101246;119102073;119109830;119112438;119118108;119121244;119128623;119139561	-343.14	-338.73	8.824	0.00297346	195.886	295.521	0.146356	319	140	179	37108	0.000400559	ENSG00000031081	-0.593246	chr3_118994959_ENSG00000031081	0.0965017
208759	208758	chr3	123617073	rs2682248	C	A	123328896;123335199;123339054;123345665;123348321;123356918;123359134;123365807;123367818;123368009;123375973;123382952;123385066;123385766;123399877;123411130;123411582;123412346;123417656;123418867;123420285;123426601;123427545;123428005;123440975;123444791;123451743;123452534;123456088;123457744;123458800;123471178;123512524;123518680;123550395;123554715;123595406;123603053	123333196;123337617;123344163;123345788;123348473;123357041;123359351;123366274;123367911;123368041;123376275;123383105;123385193;123386034;123401157;123411226;123411698;123412462;123417821;123419852;123420356;123426850;123427742;123428740;123441127;123444925;123451949;123454617;123456390;123457909;123458848;123471385;123512734;123519035;123550517;123554782;123595464;123603178	-232.65	-224.75	15.798	7.0475e-05	393.795	162.485	0.512532	159	107	52	32000	0.000196906	ENSG00000065534	1.27714	chr3_123617073_ENSG00000065534	0.0637191
211109	211108	chr3	197031608	rs17129314	A	G	196769431;196778448;196786760;196792147;196793575;196795373;196796088;196802708;196803457;196805334;196807349;196812167;196817783;196831774;196842798;196846281;196857398;196863195;196865093;196867011;196869589;196876614;196888511;196910446;196921208;196952728;196987130;197009481;197023217;197023657;197024057;197025289;197025916	196771600;196778539;196786869;196792680;196793625;196795408;196797874;196802742;196803556;196805404;196807988;196812627;196817897;196831876;196842954;196846401;196857542;196863549;196865262;196867135;196869670;196876667;196888609;196911002;196921460;196953230;196987332;197009716;197023348;197023760;197024986;197025502;197026171	-163.16	-157.39	11.544	0.000679658	185.075	275.758	0.0347671	96	56	40	24514	0.000416106	ENSG00000075711	-0.575293	chr3_197031608_ENSG00000075711	0.0988161
212394	212393	chr3	132387445	rs73000590	G	A	132373290;132384583;132384828;132386102;132389042;132389526;132390621;132394092;132394661;132395287	132373514;132384712;132384995;132387771;132389128;132389893;132391021;132394524;132394767;132396941	-115.79	-110.73	10.12	0.00146637	130.464	310.359	0.0501046	26	14	12	12420	9.67935e-05	ENSG00000081307	-1.25029	chr3_132387445_ENSG00000081307	0.0402784
212486	212485	chr3	122754103	rs1123614	A	G	122628041;122629687;122630207;122630767;122631019;122631690;122632046;122632381;122632705;122634287;122634620;122640762;122641087;122642464;122645239;122646637;122647364;122647843;122658272;122662278;122667353;122677060;122679987;122693950;122694847;122711632;122745945;122746311;122747294	122629148;122629892;122630382;122630916;122631189;122631908;122632271;122632528;122632848;122634468;122634737;122640969;122641294;122642599;122645524;122646850;122647462;122647905;122658317;122662382;122667556;122677167;122680148;122694217;122694981;122712120;122746080;122746659;122747452	-373.98	-365.84	16.278	5.46831e-05	82.3552	153.68	0.269881	397	138	259	16576	0.000287127	ENSG00000082684	-0.899998	chr3_122754103_ENSG00000082684	0.0800131
213397	213396	chr3	52001071	rs7426999	G	A	51992806;51993063;51993245;51993383;51993593;51993911;51994538;51995026;51995176;51995765;51996826;52001342;52002142;52002326	51992975;51993115;51993308;51993427;51993667;51994336;51994914;51995049;51995652;51996104;51997272;52001473;52002200;52002426	-163.48	-156.52	13.915	0.000191222	156.898	70.3093	0.0568763	87	54	33	22979	7.91383e-05	ENSG00000090097	1.15804	chr3_52001071_ENSG00000090097	0.0349507
215186	215185	chr3	186309145	rs57491279	G	C	186268918;186271132;186272043;186272687;186274198;186276206;186281783;186285056	186269068;186271392;186272540;186272873;186274564;186276361;186282161;186285141	-109.58	-102.09	14.978	0.000108791	33.6645	20.4221	0.0285989	47	29	18	4086	8.68769e-05	ENSG00000113838	0.721097	chr3_186309145_ENSG00000113838	0.0374036
216039	216038	chr3	139249014	rs35457692	C	CCA	139236276;139237263;139243249;139245247;139257163;139258302	139236522;139237477;139244744;139246184;139257801;139258671	-299.83	-296.26	7.14	0.00753672	66.8384	121.979	0.137099	278	116	162	13821	0.000334806	ENSG00000114115	-0.867884	chr3_139249014_ENSG00000114115	0.0876924
217333	217332	chr3	172471316	rs10936737	T	C	172468472;172468749;172469940;172472247;172473085;172473273;172474773;172476770;172477946;172479400;172480206;172480481;172480700;172482068;172486797;172491693;172499953;172501589;172502497;172504283;172520406;172520651;172523521;172525496;172533394;172534481;172536121;172537938	172468647;172468906;172470262;172472450;172473164;172473365;172474955;172476859;172478053;172479473;172480336;172480596;172480762;172482290;172486933;172491812;172500021;172501699;172502593;172504364;172520484;172520770;172523897;172525714;172533501;172534627;172536604;172539264	-99.09	-85.11	27.96	1.23834e-07	39.2404	106.148	0.0395365	11	3	8	5846	2.12066e-08	ENSG00000114346	-1.43567	chr3_172471316_ENSG00000114346	3.29158e-05
220839	220838	chr3	39082800	rs78241931	T	C	39093489;39093792;39104541;39107282;39108039;39108218;39110262;39111134;39116217;39118630;39119502;39121202;39125646;39126136;39127006;39127792;39129309;39130722;39131059	39093564;39094092;39104681;39107380;39108121;39108366;39110350;39111235;39116441;39118704;39119730;39121299;39125753;39126232;39127101;39127875;39129724;39130809;39133192	-113.53	-108.23	10.586	0.00113949	51.2667	93.1664	0.047729	36	16	20	6409	6.26139e-05	ENSG00000114742	-0.861788	chr3_39082800_ENSG00000114742	0.0293069
228568	228567	chr3	10065426	rs6803517	C	T	10068098;10070304;10073983;10074516;10076153;10076379;10076857;10077971;10080963;10081405;10083307;10084243;10084734;10085168;10085513;10087211;10088111;10089601;10091058;10094071;10101978;10103835;10105476;10106039;10106377;10107078;10107548;10108893;10114555;10114937;10116214;10119765;10122784;10130133;10130512;10131976;10133865;10134969;10135973;10138010;10140404;10142872	10068310;10070405;10074107;10074656;10076220;10076482;10076917;10078023;10081041;10083246;10083394;10084347;10084834;10085276;10085548;10087428;10088407;10089743;10091189;10094181;10102087;10103895;10105595;10106113;10106559;10107178;10107663;10109001;10114665;10115046;10116357;10119881;10122912;10130226;10130634;10132069;10133936;10135007;10136047;10138156;10141344;10143614	-162.07	-150.73	22.67	1.92358e-06	24.9572	9.67857	0.0805469	126	90	36	2324	1.78547e-06	ENSG00000144554	1.36659	chr3_10065426_ENSG00000144554	0.00170774
235894	235893	chr3	191065283	rs59855028	G	A	191074877;191075787;191078858;191087708;191092851;191097948;191098476;191098617;191100535;191107285;191109530	191074939;191075913;191078948;191088070;191093378;191098063;191098520;191098721;191100614;191107391;191116459	-489.95	-484.7	10.491	0.00119939	272.329	387.9	0.135585	539	229	310	32416	0.000264522	ENSG00000152492	-0.510334	chr3_191065283_ENSG00000152492	0.076259
237737	237736	chr3	16298313	rs60979059	A	T	16299485;16305662;16305838;16306102	16302336;16305736;16306094;16306479	-423.83	-417.14	13.373	0.000255323	149.399	236.547	0.0814928	452	203	249	21271	1.6433e-05	ENSG00000154813	-0.662956	chr3_16298313_ENSG00000154813	0.0106869
240235	240234	chr3	43709311	rs7622145	T	C	43396351;43407329;43414220;43474103;43591212;43592964;43596770;43602712;43607145;43616301;43618184;43621845;43640024;43641876;43647206;43659512;43663265;43663401;43677801;43679095;43680167;43694439;43730803;43733009	43396548;43408466;43414339;43474219;43591340;43593080;43596961;43602894;43607219;43616356;43618753;43621964;43640158;43642073;43647355;43659578;43663389;43663560;43678030;43679275;43680575;43694532;43730968;43733086	-231.42	-228.31	6.204	0.0127456	99.6516	238.265	0.127593	170	82	88	17046	5.31955e-05	ENSG00000160746	-1.2576	chr3_43709311_ENSG00000160746	0.0261478
241425	241424	chr3	88100480	rs9870952	T	C	88101094;88106788;88107965	88106459;88107373;88108218	-1422.54	-1419.58	5.927	0.0149068	411.006	347.576	0.0625944	1892	1052	840	35232	0.000164595	ENSG00000163320	0.241831	chr3_88100480_ENSG00000163320	0.0568666
242081	242080	chr3	69171803	rs2872690	T	C	69156023;69167850;69171244;69172023	69158272;69169211;69171746;69172183	-194.79	-182.45	24.678	6.77595e-07	68.1176	22.493	0.230876	144	105	39	6270	0.000114097	ENSG00000163380	1.59855	chr3_69171803_ENSG00000163380	0.0447444
243003	243002	chr3	13506756	rs168466	T	C	13521224;13521665;13521957;13522297;13522595;13524964;13538088;13540013;13542213;13543130;13543371;13544384;13545594;13545968	13521616;13521946;13522273;13522519;13522894;13525064;13538352;13540055;13542289;13543199;13544088;13544739;13545772;13547916	-152.13	-145.34	13.575	0.000229214	91.2867	213.44	0.0989491	62	25	37	17768	0.000153168	ENSG00000163517	-1.22535	chr3_13506756_ENSG00000163517	0.0542289
244137	244136	chr3	112724619	rs7628368	A	G	112721287;112727018;112728345;112729351;112729892;112731386;112732796;112736295;112737913;112738389	112724851;112727647;112728431;112729551;112730383;112732250;112732879;112736449;112738007;112738708	-126.51	-121.78	9.448	0.00211411	153.415	87.7091	0.0402056	44	25	19	17925	0.000388505	ENSG00000163608	0.806641	chr3_112724619_ENSG00000163608	0.0949218
244398	244397	chr3	113257617	rs72950844	G	C	113161565;113165436;113166885;113167682;113172313;113175983;113179464;113184500;113186986;113187609;113187946;113207792;113212053;113212896;113217783;113222027;113225354;113233255	113164207;113165523;113166987;113169363;113172797;113176204;113179611;113184631;113187251;113187746;113188085;113207910;113212159;113212989;113218429;113222074;113225452;113234034	-92.99	-86.32	13.351	0.000258326	37.2978	15.5344	0.0356753	15	9	6	3832	9.89686e-05	ENSG00000163611	1.26362	chr3_113257617_ENSG00000163611	0.0409009
249683	249682	chr3	195961254	rs60631199	C	T	195938358;195940592;195941294;195943375;195944713;195950752;195952600;195953387;195953836;195954812;195955492;195959275;195959934;195967492	195938506;195940768;195941382;195943621;195944807;195950872;195952667;195953432;195954608;195955144;195955791;195959865;195961050;195967751	-78.82	-68.18	21.279	3.97e-06	10.8705	3.42177	0.0247802	18	16	2	1279	7.54635e-06	ENSG00000163959	1.6676	chr3_195961254_ENSG00000163959	0.0057169
250076	250075	chr3	196435534	rs6776064	T	C	196439229;196439542;196443729;196444680;196448048;196449286;196453526;196454794;196455573;196457863;196460630	196439515;196439995;196443792;196444825;196448227;196449427;196453642;196455222;196455626;196457964;196462878	-164.8	-159.26	11.088	0.000868792	64.2639	39.6702	0.0506578	106	56	50	6993	0.000121248	ENSG00000163964	0.695953	chr3_196435534_ENSG00000163964	0.0466846
250229	250228	chr3	196745340	rs76329663	T	C	196715492;196728611;196730772;196733420;196735528;196735680;196736489;196737569;196742236;196743060;196743974;196745824;196748165;196749828;196750725;196751174;196752413;196754627;196756525	196716018;196730322;196731050;196733607;196735595;196735836;196736683;196737665;196742387;196743240;196744161;196746672;196748342;196749984;196750781;196751356;196753935;196756165;196756687	-1067.34	-1061.32	12.036	0.000521722	614.528	440.718	0.265	1381	794	587	85711	0.000154423	ENSG00000163975	0.479623	chr3_196745340_ENSG00000163975	0.054488
250830	250829	chr3	49722356	rs9837520	G	A	49728563;49728858;49734478;49734796;49735318;49735485;49735873;49736188;49736413;49736901;49737101;49738069;49738924;49739244;49739767;49740066;49740860;49742083;49742967;49744224;49749912;49751171;49751523;49752925;49753255;49753535;49753826	49728680;49728942;49734655;49734890;49735372;49735570;49735959;49736255;49736538;49737015;49737997;49738142;49739041;49739577;49739838;49740186;49740961;49742619;49743498;49744331;49751020;49751430;49751607;49753147;49753476;49753610;49753910	-197.22	-189.97	14.505	0.000139819	156.943	212.882	0.0269516	140	63	77	28846	3.94231e-05	ENSG00000164068	-0.439813	chr3_49722356_ENSG00000164068	0.0210342
251273	251272	chr3	36965002	rs4678916	A	C	36868311;36871055;36872364;36876253;36879863;36880104;36884113;36887739;36888691;36891645;36893210;36893637;36896664;36900209;36902397;36905810;36915617;36931319;36933693;36934392;36937131;36940598;36944636;36949814;36986278	36869866;36871153;36875410;36876398;36879995;36880207;36884201;36887895;36888837;36892142;36893347;36893836;36899540;36900385;36902651;36905971;36915787;36931451;36933831;36934475;36937249;36940750;36944766;36950009;36986548	-158.11	-151.94	12.337	0.000443953	28.6952	73.8121	0.17623	88	28	60	6017	0.000146862	ENSG00000168016	-1.36305	chr3_36965002_ENSG00000168016	0.0527144
253388	253387	chr3	160897915	rs6441364	T	G	160874759;160939050;160942718;160945035;160951187;160952515;160952910;160955901;160956518;160958834;160960296;160964124;160965046;160967242;160968044;160968568;160970557	160874843;160939845;160942852;160945131;160951267;160952693;160953119;160955979;160956614;160958951;160960441;160964236;160965118;160967348;160968114;160970095;160971320	-155.01	-148.54	12.948	0.000320273	199.904	120.281	0.0910714	72	49	23	18169	0.000189113	ENSG00000169251	0.732899	chr3_160897915_ENSG00000169251	0.0622018
253938	253937	chr3	173137786	rs199826392	ATAAAG	A	173114074;173115570;173116238;173117374;173152800;173302345;173322069;173323324;173518083;173525470;173854225;173898578;173920491;173993105;173996651;173998271	173114485;173115853;173116277;173117661;173152868;173302824;173322881;173323383;173518142;173525622;173854370;173898638;173920604;173993317;173997440;174004434	-199.91	-193.23	13.368	0.000255932	117.266	213.683	0.091067	139	51	88	15272	3.09092e-05	ENSG00000169760	-0.865687	chr3_173137786_ENSG00000169760	0.0173579
256372	256371	chr3	194088271	rs9866642	A	G	194075976;194084085;194090390	194081775;194084141;194090472	-226.75	-217.85	17.813	2.43729e-05	14.773	30.2562	0.210335	198	63	135	3930	1.93888e-05	ENSG00000172061	-1.03427	chr3_194088271_ENSG00000172061	0.0121133
261455	261454	chr3	195455538	rs4927740	C	T	195447753;195449372;195451098;195456519;195460021;195466718;195467853	195447954;195449689;195453443;195456993;195464539;195466801;195467994	-192.03	-172.61	38.859	4.55625e-10	8.21729	25.9099	0.187364	235	56	179	2232	8.6964e-09	ENSG00000176945	-1.65677	chr3_195455538_ENSG00000176945	1.40908e-05
263654	263653	chr3	56581820	rs17216664	A	G	56591189;56591735;56592780;56592873;56593597;56594890;56595285;56597544;56599162;56600622;56600811;56603341;56605209;56606365;56626998;56627519;56627972;56647617;56649156;56649897;56653805	56591281;56591985;56592790;56592938;56593622;56595250;56595406;56598184;56599233;56600787;56601081;56604774;56605407;56606938;56627129;56627769;56628056;56647778;56649445;56653555;56653929	-98.11	-85.73	24.748	6.53235e-07	52.1717	9.66956e-09	0.0713043	14	14	0	5631	1.32126e-05	ENSG00000180376	32.3291	chr3_56581820_ENSG00000180376	0.00902348
266764	266763	chr3	169494627	rs9866116	A	G	169484709;169487109	169486138;169487683	-71.63	-65.49	12.265	0.000461484	3.73559	8.11712	0.0212218	15	8	7	869	0.000267536	ENSG00000184378	-1.11963	chr3_169494627_ENSG00000184378	0.0768567
269271	269270	chr3	190250459	rs73058186	T	C	190231840;190234008;190235643;190236298;190238291;190268131;190272422;190273653;190281235;190282072;190321917;190326784;190333097;190338064;190341133;190345112;190347139;190362037;190363488;190366127;190373678	190232084;190234085;190235820;190236819;190238349;190268294;190272482;190274005;190281321;190282457;190322202;190326970;190333143;190338229;190341204;190345238;190348074;190362186;190363631;190369308;190375843	-271.36	-268.29	6.132	0.0132754	214.028	359.338	0.156377	222	95	127	25294	0.000354149	ENSG00000196083	-0.747542	chr3_190250459_ENSG00000196083	0.0906517
272230	272229	chr3	196238842	rs113189284	A	G	196233748;196236391;196241975	196235202;196236540;196242237	-106.57	-96.81	19.519	9.95933e-06	46.9944	12.012	0.0887539	29	21	8	2340	2.35159e-05	ENSG00000214097	1.96801	chr3_196238842_ENSG00000214097	0.0141137
274212	274211	chr4	6589715	rs145739785	T	TCAC	6576902;6578305;6580120;6588723;6590772;6594900;6596261;6598840;6599925;6602350;6606782;6610834;6611124;6611525;6612607;6612813;6615945;6619107	6577075;6578451;6580225;6588895;6590887;6595077;6596459;6599030;6600081;6602483;6607056;6611025;6611301;6611777;6612717;6613005;6616082;6625089	-354.74	-347.95	13.574	0.000229355	224.527	403.134	0.263534	346	134	212	31643	0.000166767	ENSG00000013288	-0.844371	chr4_6589715_ENSG00000013288	0.0572026
275506	275505	chr4	17769442	rs184860761	T	A	17630929;17635312;17636632;17638151;17640873;17643679;17649260;17654453;17659973;17661581;17666185;17690047;17694925;17706623;17707375;17709272;17710515;17782782	17634248;17635511;17636736;17638268;17641019;17643851;17649414;17654606;17660185;17661710;17666282;17690154;17695035;17706829;17707514;17709407;17711267;17783135	-103.64	-96.4	14.493	0.000140676	19.4823	52.3081	0.0408995	30	13	17	3340	1.87191e-05	ENSG00000047662	-1.42487	chr4_17769442_ENSG00000047662	0.0118074
277339	277338	chr4	148629448	rs75416019	A	C	148653214;148743878;148744047;148768302;148778704;148782134;148796172;148800383;148802989;148827789;148830883;148834225;148860976;148867390;148876467;148886175;148887831;148944205;148968043;148984299;148985567;148986391;148993144	148653606;148743973;148744108;148768373;148779639;148787967;148796301;148800489;148803083;148827870;148830928;148834290;148861050;148867855;148876525;148886280;148887990;148944564;148968202;148984451;148985658;148986811;148993931	-110.49	-103.36	14.257	0.000159431	125.617	36.8255	0.050914	17	10	7	16267	0.000195516	ENSG00000071205	1.77025	chr4_148629448_ENSG00000071205	0.063503
278966	278965	chr4	57773388	rs3806745	C	T	57774075;57775079;57775356;57776796;57785953;57793781;57796007	57774379;57775205;57775753;57777702;57786036;57793830;57802010	-217.61	-212.85	9.509	0.00204416	283.466	401.242	0.0595545	163	68	95	39727	0.000360983	ENSG00000084093	-0.501297	chr4_57773388_ENSG00000084093	0.0916831
282359	282358	chr4	6272306	rs11723602	T	C	6271576;6279178;6288820;6290214;6292924;6293644;6296498;6302384	6271741;6279414;6289004;6290858;6293094;6293724;6296916;6304992	-3739.34	-3734.4	9.884	0.00166698	418.532	510.224	0.119408	5205	2406	2799	76429	3.9233e-06	ENSG00000109501	-0.285793	chr4_6272306_ENSG00000109501	0.00333185
286734	286733	chr4	78011734	rs1108673	G	A	77968311;77976303;77977115;77977402;77979660;77985866;77987318;77995943;77996252;77996625	77969815;77976533;77977255;77977638;77979788;77986233;77987558;77996063;77996485;77997158	-538.64	-533.25	10.779	0.00102645	840.693	510.578	0.163708	629	363	266	97893	0.000232038	ENSG00000118816	0.719448	chr4_78011734_ENSG00000118816	0.0704973
290623	290622	chr4	71576159	rs10009589	A	G	71554196	71556267	-119.44	-111.59	15.704	7.40643e-05	131.953	186.051	0.0402665	27	11	16	20845	0.000195986	ENSG00000132467	-0.495674	chr4_71576159_ENSG00000132467	0.0635951
299232	299231	chr4	165307235	rs6536814	G	T	164445450;164466748;164477001;164504805;164533423;164534466;164621965;164775173;164909653;164976329;165032740;165051139;165056572;165155985;165251082;165304339	164450198;164466895;164477125;164507081;164534190;164534686;164622015;164775330;164910073;164976426;165032814;165051215;165056649;165156068;165251308;165305202	-84.49	-78.2	12.568	0.000392468	35.1991	7.5215	0.0537097	15	11	4	1038	0.000105834	ENSG00000145416	2.22645	chr4_165307235_ENSG00000145416	0.0426293
299696	299695	chr4	187104404	rs144395942	C	T	187112674;187115654;187117157;187120111;187122311;187131623	187113191;187115766;187118756;187120237;187126456;187134610	-176.68	-156.56	40.234	2.25269e-10	16.5654	60.2483	0.163231	127	27	100	5172	1.92115e-08	ENSG00000145476	-1.86275	chr4_187104404_ENSG00000145476	3.01463e-05
302811	302810	chr4	25017166	rs4697524	A	G	25000469;25013957;25019611;25020789;25026442;25028490;25030129;25032119	25005890;25014121;25019780;25020860;25026513;25028561;25030200;25032501	-381.69	-377.41	8.55	0.00345466	439.945	295.835	0.278889	359	219	140	59749	9.31761e-05	ENSG00000153012	0.57253	chr4_25017166_ENSG00000153012	0.0393846
303017	303016	chr4	141182899	rs13120186	G	A	141178440;141264597;141294628;141295091;141297575;141300275;141300723;141302116	141178564;141264862;141294871;141295470;141297932;141300346;141300806;141303710	-131.03	-123.53	15.016	0.000106629	142.805	473.705	0.143022	39	12	27	21396	9.28894e-05	ENSG00000153130	-1.72994	chr4_141182899_ENSG00000153130	0.0393116
310329	310328	chr4	122608681	rs13151539	A	G	122589110;122590467;122591109;122592702;122593688;122599049;122599507;122602517;122604519;122605832;122607443;122617736	122589682;122590879;122591167;122592797;122593781;122599477;122599649;122602916;122604632;122605926;122607527;122618268	-210.91	-203.53	14.765	0.000121803	578.842	214.987	0.121413	164	120	44	67243	2.92289e-05	ENSG00000164111	1.42892	chr4_122608681_ENSG00000164111	0.0166929
311996	311995	chr4	185588526	rs184532922	A	G	185548850;185552191;185552919;185553422;185556448;185559555;185565685;185569619;185570549	185550655;185552311;185553094;185553550;185556572;185559622;185565876;185569785;185570663	-177.48	-172.06	10.845	0.000990447	163.01	278.749	0.0548954	109	44	65	22301	0.000279711	ENSG00000164305	-0.774006	chr4_185588526_ENSG00000164305	0.0786749
312646	312645	chr4	186389722	rs55750309	A	G	186366336;186378316;186378900;186379280;186382048;186382203;186383797;186384148;186391734;186392099;186392828	186366696;186378483;186378969;186381392;186382107;186382313;186383862;186384203;186391870;186392258;186392913	-67.82	-62.71	10.205	0.00140091	3.54362	8.84462	0.0270774	13	3	10	432	0.000412087	ENSG00000168491	-1.31958	chr4_186389722_ENSG00000168491	0.0982289
315873	315872	chr4	88334236	rs115193942	T	C	88343734;88355378;88356133;88359429;88362981;88366474;88370294;88372741;88375523;88378995	88344164;88355560;88356376;88359524;88363067;88366659;88370405;88372887;88375608;88380606	-129.63	-124.21	10.833	0.000997206	143.854	274.873	0.0540755	40	17	23	20061	0.000138606	ENSG00000170502	-0.93416	chr4_88334236_ENSG00000170502	0.05056
325786	325785	chr4	679015	rs60098880	C	T	669862;671711;671978;672747;673703;674298;674535	670270;671818;672554;672962;673807;674376;674929	-122.62	-113.46	18.316	1.87095e-05	14.7996	42.2972	0.0362056	63	23	40	2880	6.7765e-06	ENSG00000215375	-1.515	chr4_679015_ENSG00000215375	0.00527338
327324	327323	chr5	82774070	rs33600	A	G	82767284;82779332;82785917;82789365;82789623;82807921;82815168;82831433;82840784;82841356;82843790;82849181;82850775;82868235;82875799	82767842;82779423;82786291;82789539;82789750;82808759;82818128;82838087;82840889;82841469;82843903;82849341;82850857;82868379;82878122	-4961.63	-4954.15	14.955	0.000110098	3757.08	2825.56	0.298506	7292	3940	3352	436380	1.43411e-06	ENSG00000038427	0.411075	chr5_82774070_ENSG00000038427	0.00141914
329966	329965	chr5	127423114	rs13357283	G	T	127419458;127448506;127449904;127450278;127466759;127469857;127471392;127474289;127474516;127477522;127483314;127484446;127485689;127486933;127488398;127493680;127497352;127503453;127507359;127510233;127512797;127513241;127514072;127516575;127518547;127520058;127520415;127522188	127420402;127448625;127449979;127450373;127466898;127469967;127471500;127474416;127474600;127477673;127483421;127484569;127485790;127487088;127488497;127493856;127497492;127506787;127507574;127510358;127512844;127513331;127514381;127516686;127518633;127520199;127520548;127525380	-118.19	-108.95	18.477	1.71989e-05	88.2058	128.283	0.0360651	41	19	22	11632	3.72564e-05	ENSG00000064651	-0.540385	chr5_127423114_ENSG00000064651	0.0201603
334384	334383	chr5	9531552	rs382409	T	C	9035138;9044485;9050522;9051985;9054199;9062999;9066533;9108252;9119110;9122768;9136616;9154600;9190379;9197280;9202067;9224786;9226981;9237831;9265546;9280901;9318484;9337825;9379935;9380219;9437868;9545696	9043128;9044696;9050569;9052140;9054369;9063217;9066758;9108399;9119253;9122949;9136733;9154807;9190583;9197415;9202352;9224999;9227079;9238002;9265657;9280919;9318529;9337924;9380135;9380313;9437964;9546187	-1050.84	-1039.5	22.681	1.91282e-06	984.134	583.998	0.20109	1409	846	563	120526	7.00147e-06	ENSG00000112902	0.752891	chr5_9531552_ENSG00000112902	0.00538254
337138	337137	chr5	140621948	rs2907302	G	A	140625147	140627799	-130.65	-118.4	24.509	7.39807e-07	52.5637	12.2379	0.168097	63	54	9	3378	9.45415e-05	ENSG00000113248	2.10271	chr5_140621948_ENSG00000113248	0.0397051
337573	337572	chr5	78271690	rs62377894	C	T	78073032;78077675;78079140;78111334;78135179;78180117;78181407;78251118;78260239;78264829;78280760;78281722	78076485;78077797;78079317;78111937;78135249;78180951;78181653;78251325;78260429;78265015;78281661;78281910	-228	-223.19	9.616	0.00192924	253.448	136.912	0.108283	162	92	70	33164	5.81292e-05	ENSG00000113273	0.888441	chr5_78271690_ENSG00000113273	0.0278409
342497	342496	chr5	172246510	rs17715914	A	T	172261278;172315702;172324005;172324839;172332220;172333063;172336670;172341568;172347367;172348530;172349148;172351008;172353512;172353715;172358096;172359439;172377712	172261436;172315763;172324077;172325588;172332477;172333183;172336764;172345338;172347574;172348629;172349471;172351112;172353572;172354102;172358210;172365010;172379688	-130.03	-122.66	14.758	0.000122219	401.779	786.291	0.0472102	136	125	11	59928	0.000178243	ENSG00000113719	-0.968661	chr5_172246510_ENSG00000113719	0.0599095
343691	343690	chr5	172218057	rs35432205	A	C	172195093;172196578;172197164;172197589	172196135;172196797;172197309;172198198	-296.46	-295.1	2.729	0.0985212	164.457	293.199	0.218284	252	116	136	25292	0.000179805	ENSG00000120129	-0.83417	chr5_172218057_ENSG00000120129	0.0602186
343788	343787	chr5	168031130	rs158576	A	C	167975500;167986037;167988398;167990894;167993018;167995651;168005639;168006261	167984626;167986162;167988521;167991070;167993271;167996003;168005712;168006605	-543.86	-538.15	11.411	0.000730004	521.25	775.729	0.123448	595	258	337	70554	3.70619e-06	ENSG00000120137	-0.573577	chr5_168031130_ENSG00000120137	0.00318052
344322	344321	chr5	140614038	rs2907309	G	A	140602931	140605858	-116.11	-111.91	8.386	0.00378092	33.4621	60.9064	0.107738	32	9	23	6856	0.000263421	ENSG00000120327	-0.864066	chr5_140614038_ENSG00000120327	0.0760951
345946	345945	chr5	179141031	rs4526069	T	G	179125407;179125907;179126576;179127187;179127885;179131156;179132680;179133259;179134133;179135240;179135979;179136695;179142900;179143106;179146669;179147405;179149805;179150479;179151658;179153681;179155592	179125826;179126103;179126771;179127534;179128006;179131431;179132853;179133332;179134191;179135381;179136060;179137066;179143001;179143295;179146782;179147561;179150020;179150780;179151784;179153760;179157926	-1703.28	-1697.41	11.731	0.000614555	5654.38	3525.34	0.0420352	2223	1160	1063	595373	0.000107123	ENSG00000127022	0.681606	chr5_179141031_ENSG00000127022	0.0428767
347270	347269	chr5	141499307	rs114450426	A	C	141488070;141511373;141511777;141513599;141515295;141517299;141520128;141522543;141531296	141488602;141511671;141511907;141513633;141515382;141517757;141520194;141524241;141534005	-259.91	-255.09	9.647	0.00189653	479.822	830.888	0.0577407	204	99	105	56840	0.000101342	ENSG00000131507	-0.792155	chr5_141499307_ENSG00000131507	0.0415068
352137	352136	chr5	78076460	rs35757003	C	T	77781038;77786902;77805607;77844849;77860636;77885901;77920640;77928083;77937833;77944322;78062581;78063665;78065762	77784976;77787129;77806221;77844974;77860694;77886015;77922474;77928191;77937985;77944718;78062687;78063875;78065844	-229.06	-224.78	8.547	0.00346175	217.247	119.181	0.157619	161	99	62	27206	0.000287576	ENSG00000145685	0.866182	chr5_78076460_ENSG00000145685	0.0800899
352782	352781	chr5	102091819	rs76596203	G	A	102089685;102090371;102143761;102173391;102173925;102200241;102200948;102201014;102201183;102201430;102202291;102202977;102208997;102231617;102237060;102249638;102260661;102262289;102282541;102284082;102285241;102285606;102286421;102295579;102296862;102309820;102325475;102338737;102340858;102342505;102343157;102345455;102353038;102355494;102360835;102361083;102363886;102364591	102089794;102091173;102143935;102173496;102174293;102200271;102200976;102201171;102201214;102201988;102202420;102203097;102209508;102231666;102237117;102249725;102260746;102262372;102282589;102284149;102285321;102285682;102286524;102295763;102296933;102310541;102326105;102338853;102340930;102342715;102343361;102345570;102353137;102355547;102361042;102361083;102363942;102366809	-580.09	-575.07	10.034	0.00153695	5859.59	13662.4	0.0481199	590	289	301	1021241	0.000406799	ENSG00000145730	-1.22134	chr5_102091819_ENSG00000145730	0.0975171
353118	353117	chr5	68398485	rs111457228	G	A	68389473;68396634;68398399;68399789;68404176;68408967;68410247;68411064;68411753;68412221;68413066;68414199;68417521;68419026;68423831;68425274	68390165;68396756;68398955;68400567;68404263;68409054;68410323;68411234;68412041;68412429;68413223;68414455;68417722;68419366;68423959;68426896	-204.17	-198.26	11.83	0.000582933	277.318	402.75	0.0506506	137	66	71	35084	0.000191655	ENSG00000145740	-0.538343	chr5_68398485_ENSG00000145740	0.0626759
358590	358589	chr5	82372665	rs2075685	G	T	82373317;82400727;82406847;82491589;82499371;82500634;82554349;82606608;82648944	82373481;82400877;82407022;82491755;82499526;82500740;82555158;82606888;82649606	-156.62	-149.66	13.924	0.000190339	358.92	174.833	0.123298	88	59	29	26268	5.84607e-05	ENSG00000152422	1.03768	chr5_82372665_ENSG00000152422	0.0279205
359358	359357	chr5	64059566	rs10075409	G	A	64013971;64023498;64036884;64050142;64050450;64060872;64064332	64020400;64024006;64037027;64050189;64050597;64060948;64064512	-236.41	-230.2	12.423	0.000424132	79.7723	52.4934	0.0512914	212	119	93	6694	0.000286397	ENSG00000153006	0.603752	chr5_64059566_ENSG00000153006	0.0798716
361300	361299	chr5	56226824	rs11326963	CT	C	56205087;56205887;56206604;56206869;56206996;56208838;56209701;56210688;56212642;56221160	56205570;56206221;56206749;56206938;56207415;56208961;56209816;56210793;56213175;56221359	-85.1	-67.88	34.432	4.41434e-09	1.90048	10.9603	0.0302048	17	3	14	1065	1.55926e-08	ENSG00000155542	-2.52785	chr5_56226824_ENSG00000155542	2.46366e-05
363924	363923	chr5	36171048	rs33669	G	C	36098514;36105170;36108624;36110047;36111257;36114526;36115117;36116562;36117837;36122382;36122950;36124293;36136411;36137376;36141143;36142604;36143278;36151658	36104208;36105299;36108741;36110093;36111360;36114623;36115222;36116695;36118018;36122565;36123063;36124367;36136621;36137543;36141304;36142859;36143508;36152063	-186.49	-180.53	11.929	0.000552715	93.434	155.143	0.0703436	122	51	71	12751	0.000301263	ENSG00000164187	-0.731579	chr5_36171048_ENSG00000164187	0.0825029
364704	364703	chr5	126409468	rs73339283	C	T	126378250;126386996;126388074;126392089;126394445;126407276;126407689;126408782;126409143	126383607;126387639;126388361;126392198;126394694;126407377;126407784;126409081;126409184	-65.64	-57.67	15.933	6.56117e-05	0.914956	8.48946	0.0841353	16	4	12	402	0.000260872	ENSG00000164241	-3.2139	chr5_126409468_ENSG00000164241	0.0756928
365949	365948	chr5	96119579	rs56812530	A	ACT	96116127;96116762;96117397;96118755;96119628;96121343;96122174;96122362;96124234;96125999;96126215;96127764;96129103;96129506;96130745;96132878;96136565;96139106;96140524;96143563	96116208;96116902;96117558;96118939;96119784;96121675;96122253;96122464;96124388;96126070;96126346;96127895;96129374;96129660;96130865;96133012;96136703;96139646;96140643;96143803	-305.3	-298.39	13.83	0.000200114	122.285	82.421	0.0829659	296	177	119	13227	1.71498e-05	ENSG00000164307	0.569164	chr5_96119579_ENSG00000164307	0.0110178
366321	366320	chr5	96228782	rs12516666	A	T	96211643;96215268;96216637;96219496;96222359;96224889;96228003;96230950;96232077;96232276;96235825;96237210;96237978;96238347;96239081;96244665;96245284;96248341;96249021;96251392;96253166	96212231;96215964;96217184;96219634;96222493;96225192;96228157;96231063;96232208;96232567;96235949;96237385;96238057;96238520;96239264;96244821;96245984;96248502;96249161;96251553;96255420	-127.27	-114.91	24.711	6.66147e-07	16.1	4.24187	0.130501	74	54	20	1336	3.71508e-06	ENSG00000164308	1.92429	chr5_96228782_ENSG00000164308	0.00318576
366428	366427	chr5	78987399	rs11746176	C	G	78985700;79024738;79039650;79041045;79042914;79048499;79054576;79057634;79084794;79086793;79089260;79095193	78985879;79035226;79039745;79041278;79042936;79048617;79054725;79059242;79084927;79086892;79089433;79096063	-2760.77	-2757.42	6.714	0.00956819	1155.69	1393.41	0.645384	3782	1754	2028	114488	5.2555e-05	ENSG00000164309	-0.269865	chr5_78987399_ENSG00000164309	0.0259247
367043	367042	chr5	74069311	rs6453082	A	T	74064756;74065039;74066456;74067302;74069693;74072429	74064943;74065379;74066635;74067478;74069885;74072737	-110.1	-102.99	14.216	0.000163008	59.9504	135.476	0.0975757	12	3	9	9466	0.00024836	ENSG00000164346	-1.1762	chr5_74069311_ENSG00000164346	0.0734317
371418	371417	chr5	155306174	rs244988	C	A	155297354;155544888;155550866;155753756;155756544;155771499;155820763;155935611;156016241;156021942;156074474;156184592;156186228	155297434;155544961;155551029;155754242;155756589;155771687;155820875;155935712;156016328;156022061;156074546;156185068;156194799	-91.01	-84.38	13.268	0.000270045	7.35597	27.8675	0.0797853	20	6	14	1269	0.000104745	ENSG00000170624	-1.9216	chr5_155306174_ENSG00000170624	0.0423696
372867	372866	chr5	126389650	rs138356725	G	A	126203406;126213877;126234565;126250353;126253676;126281987;126365616;126366042	126206483;126214089;126234958;126250826;126253920;126282056;126365861;126366500	-364.26	-359.14	10.241	0.00137327	122.942	215.302	0.0962065	370	170	200	18170	0.000191275	ENSG00000173926	-0.808384	chr5_126389650_ENSG00000173926	0.0626149
373208	373207	chr5	82371663	rs6452506	G	C	82348665;82357696;82360827;82367182;82373140;82373537	82352973;82357794;82360936;82367249;82373315;82373682	-742.21	-734	16.426	5.05946e-05	401.264	295.321	0.0553556	1050	625	425	37240	1.8859e-05	ENSG00000174695	0.442268	chr5_82371663_ENSG00000174695	0.0118625
374221	374220	chr5	17050621	rs4702191	T	C	17065707;17089182;17212229;17217669;17275317	17065809;17089270;17212291;17217919;17276943	-155.36	-151.69	7.336	0.00675973	370.734	70.2354	0.250098	70	46	24	13907	0.000103814	ENSG00000176788	2.40011	chr5_17050621_ENSG00000176788	0.0421271
374730	374729	chr5	178481037	rs13188724	C	T	178487416;178489016;178503446;178504072;178505684	178487667;178489096;178503572;178504167;178510538	-112.47	-105.09	14.761	0.000122002	83.3709	36.9302	0.0679451	71	9	62	6577	0.000343784	ENSG00000177932	1.17474	chr5_178481037_ENSG00000177932	0.0891154
378535	378534	chr5	150611537	rs200765951	ACT	A	150591711;150592320;150632453;150639316;150646292;150646857	150591820;150592450;150632858;150639477;150646816;150650001	-656.45	-650.62	11.65	0.000641898	351.486	605.697	0.18042	782	299	483	51786	0.000121499	ENSG00000196743	-0.785129	chr5_150611537_ENSG00000196743	0.0467355
381572	381571	chr5	133318259	rs11948190	A	G	133307606;133309482;133311562;133316419;133324479;133326546;133326693;133327997;133328637;133340178;133340338;133340586	133308553;133309539;133312060;133316708;133324934;133326598;133326845;133328046;133328709;133340326;133340533;133340824	-516.54	-480.42	72.231	0	1498.1	375.838	0.221805	1112	990	122	68915	0	ENSG00000213585	1.99495	chr5_133318259_ENSG00000213585	0
383392	383391	chr5	140298815	rs56002	A	G	140306302	140309385	-137.48	-128.23	18.511	1.6895e-05	9.67748	25.8373	0.105868	83	22	61	1581	7.06581e-05	ENSG00000248383	-1.41675	chr5_140298815_ENSG00000248383	0.032164
385403	385402	chr6	112188525	rs9487739	T	C	111981535;111995668;111997622;112015578;112015831;112017480;112020718;112021138;112023619;112025202;112029125;112030150;112035550;112040860;112062184;112075637;112080037;112081048;112101769;112102259;112114826;112119558;112135095;112139818;112141063;112165980;112167792;112179492;112194171	111983150;111995833;111997747;112015731;112015907;112018018;112020873;112021471;112024237;112025305;112029430;112030267;112035695;112041265;112062300;112075880;112080334;112081128;112101838;112102283;112115115;112119626;112135310;112139943;112141281;112166147;112167832;112179586;112194655	-151.1	-144.95	12.3	0.000453038	137.426	213.915	0.0786343	69	21	48	23945	0.000383945	ENSG00000010810	-0.638383	chr6_112188525_ENSG00000010810	0.0943721
388011	388010	chr6	117947067	rs55962256	G	A	117881432;117888017;117892023;117894630;117896340;117896677;117898611;117900055;117923167	117884547;117888197;117892118;117894799;117896515;117896692;117898634;117900227;117923691	-442.34	-433.56	17.553	2.79399e-05	255.227	117.732	0.150698	568	397	171	25695	3.11396e-05	ENSG00000047932	1.11627	chr6_117947067_ENSG00000047932	0.0174531
388617	388616	chr6	138746386	rs116916735	G	A	138724668;138725356;138726282;138727108;138733220	138724835;138725734;138726417;138727288;138733393	-163.61	-156.39	14.428	0.000145628	49.3884	26.6695	0.0644115	102	62	40	7128	5.43833e-05	ENSG00000051620	0.888981	chr6_138746386_ENSG00000051620	0.0265644
391908	391907	chr6	132858151	rs17061372	A	G	132767006;132782853;132785132;132789542;132791090;132791713;132792602;132793421;132796419;132824585;132834146	132781989;132782999;132785214;132789614;132791186;132791765;132792739;132793514;132796801;132824727;132834337	-226.88	-220.13	13.499	0.000238682	177.89	297.685	0.0684361	176	75	101	19175	0.000262425	ENSG00000079950	-0.742801	chr6_132858151_ENSG00000079950	0.0759262
392130	392129	chr6	108482847	rs17069298	G	A	108362613;108370457;108370736;108372235;108375694;108385389;108394846;108395454;108443540;108486771;108487016	108366044;108370622;108370872;108372402;108375791;108385503;108395002;108395945;108443918;108486908;108487058	-423.44	-418.85	9.183	0.00244225	280.725	407.505	0.0559472	451	212	239	35207	0.000197434	ENSG00000081087	-0.53766	chr6_108482847_ENSG00000081087	0.0637537
395814	395813	chr6	119272814	rs141856740	GTTGA	G	119134605;119147310;119147945;119149090;119150191;119177534;119231762;119238726;119244976;119252585;119253772;119255555;119256056	119137457;119147455;119148027;119149293;119150416;119177708;119234585;119243251;119245292;119252903;119253905;119255641;119256327	-110.27	-105.01	10.504	0.00119114	29.1092	46.7197	0.0349858	45	19	26	3990	0.000404057	ENSG00000111877	-0.682556	chr6_119272814_ENSG00000111877	0.0970019
402515	402514	chr6	137168164	rs28857544	T	C	137143717;137146352;137147457;137151145;137166753;137167211;137187765;137191028;137191870;137193336;137219280;137234596	137143933;137146409;137147607;137151398;137166830;137167319;137187871;137191141;137191977;137193391;137219379;137235075	-101.5	-95.83	11.354	0.000753014	16.9762	36.9589	0.0557761	30	10	20	2770	0.000203714	ENSG00000112357	-1.12241	chr6_137168164_ENSG00000112357	0.0650755
402653	402652	chr6	138414682	rs532423	T	A	138409642;138417491;138428264	138413405;138417631;138428648	-4745.14	-4736.91	16.452	4.98848e-05	744.311	561.322	0.099413	6779	3653	3126	78186	6.16037e-05	ENSG00000112378	0.407077	chr6_138414682_ENSG00000112378	0.0289288
404478	404477	chr6	42672434	rs34722725	C	T	42664340;42672103;42689492	42666245;42672349;42690312	-86.07	-70.74	30.664	3.06869e-08	0.961086	14.678	0.0416298	35	8	27	512	3.18541e-05	ENSG00000112619	-3.93285	chr6_42672434_ENSG00000112619	0.0177663
416716	416715	chr6	91278551	rs157429	C	G	91223292;91228166;91228977;91233397;91246056;91254271;91256977;91257766;91260187;91263177;91266219;91269795;91271341;91278277;91281416;91296483	91226400;91228281;91229038;91233502;91246937;91254351;91257106;91257896;91261898;91263305;91266343;91269933;91271386;91278342;91281526;91296764	-411.1	-405.6	10.994	0.000914252	252.31	361.962	0.0617598	438	201	237	30447	8.55988e-05	ENSG00000135341	-0.520641	chr6_91278551_ENSG00000135341	0.0370907
424485	424484	chr6	159087704	rs138092512	A	G	159057506;159062351;159065714	159058926;159063820;159065771	-114.6	-107.75	13.699	0.000214608	224.383	7.31121e-09	0.0980093	70	70	0	27110	5.37712e-05	ENSG00000146425	34.8371	chr6_159087704_ENSG00000146425	0.0263429
425832	425831	chr6	4719103	rs9392061	G	A	4706393;4715975;4733393;4734996;4773205;4776669;4836332;4890226;4891947;4928929;4935749;4937799;4943780;4952500;4954132	4706485;4716115;4733482;4735078;4773412;4777041;4836542;4890360;4892613;4928962;4936005;4937971;4944047;4952643;4955785	-140.6	-133.22	14.744	0.000123151	108.099	224.531	0.0682919	51	23	28	17203	4.0748e-05	ENSG00000153046	-1.05456	chr6_4719103_ENSG00000153046	0.0215044
431835	431834	chr6	123115832	rs73768834	T	A	123110315;123116822;123117969;123122455;123124809;123126054;123127378;123130236	123110603;123117035;123118490;123122551;123124978;123126234;123127502;123130865	-110.4	-104.86	11.093	0.000866648	29.601	15.7148	0.0565801	42	27	15	3209	9.39207e-05	ENSG00000172594	0.913522	chr6_123115832_ENSG00000172594	0.0395895
434089	434088	chr6	26342311	rs34268143	AAGG	A	26365387;26368203;26370550;26372921;26376757	26365580;26369140;26370831;26376464;26378546	-91.3	-81.7	19.203	1.17535e-05	10.0905	0.589123	0.0955613	20	19	1	1282	0.000115156	ENSG00000186470	4.09828	chr6_26342311_ENSG00000186470	0.044947
434253	434252	chr6	149979683	rs9322208	A	T	149916009;149918199;149918643;149919189;149922730;149924404;149925797;149944239;149953895;149959522;149969605;149970039	149916370;149918325;149918777;149919486;149922935;149924509;149925918;149944419;149954052;149959728;149969887;149970108	-138.8	-133.3	11.001	0.000910432	45.0984	60.7717	0.0350125	77	33	44	7484	0.000341742	ENSG00000186625	-0.430323	chr6_149979683_ENSG00000186625	0.0888475
435085	435084	chr6	116794930	rs2640875	C	T	116782533;116783035;116783630;116784446	116782592;116783617;116783683;116784934	-73.87	-70.97	5.787	0.0161482	2.76147	9.64573	0.0492721	14	7	7	430	0.000282551	ENSG00000188820	-1.80445	chr6_116794930_ENSG00000188820	0.0792399
435778	435777	chr6	129213491	rs73773536	A	G	129204342;129226545;129371063;129380929;129419318;129465046;129468104;129470124;129475650;129486721;129498851;129511350;129513825;129571257;129573229;129581856;129588251;129591769;129601206;129608992;129612759;129618830;129621881;129634006;129635800;129636621;129636907;129637183;129641683;129649423;129663488;129670443;129674309;129687364;129691037;129704267;129712636;129714190;129722369;129723469…	129204502;129226725;129371233;129381041;129419560;129465225;129468193;129470241;129475828;129486820;129499011;129511490;129513998;129571358;129573440;129581967;129588364;129591896;129601292;129609203;129612865;129619010;129622017;129634242;129635943;129636800;129637095;129637316;129641800;129649557;129663612;129670529;129674502;129687506;129691135;129704378;129712798;129714400;129722485;129723632…	-384	-335.99	96.029	0	1095.42	185.517	0.256099	469	404	65	173389	0	ENSG00000196569	2.56186	chr6_129213491_ENSG00000196569	0
437203	437202	chr6	118854036	rs58900896	C	T	118869461;118879988	118869555;118881893	-529.31	-524.43	9.742	0.00180128	5920.79	1500.46	0.134117	510	255	255	542286	1.44564e-06	ENSG00000198523	1.98038	chr6_118854036_ENSG00000198523	0.00142703
439603	439602	chr6	29671043	rs114747291	G	T	29690552;29691056;29691717;29692808;29693224;29693770;29694660;29695734;29704192;29705899	29690777;29691704;29692225;29693083;29693340;29694305;29695073;29697128;29704347;29706305	-97.73	-88.71	18.031	2.17349e-05	12.1441	3.40434	0.0804451	30	23	7	1114	7.55667e-05	ENSG00000204642	1.83481	chr6_29671043_ENSG00000204642	0.033692
440799	440798	chr6	29886850	rs116656762	C	T	29909037;29909743;29910022;29910534;29911899;29912277;29913011;29913228	29909096;29909873;29910403;29911320;29912174;29912868;29913058;29913661	-681.57	-643.76	75.608	0	173.72	992.792	0.619139	1149	205	944	23520	0	ENSG00000206503	-2.51473	chr6_29886850_ENSG00000206503	0
444501	444500	chr7	95227047	rs75379142	T	C	95212811;95215992;95216730;95218952;95221300;95221823;95223011;95224083;95225476	95215093;95216435;95217137;95219029;95221377;95222256;95223082;95224476;95225803	-91.85	-85.91	11.864	0.000572154	10.4198	37.3154	0.0734926	17	6	11	1445	0.000382301	ENSG00000004799	-1.84044	chr7_95227047_ENSG00000004799	0.0941869
448127	448126	chr7	73648486	rs3135705	G	A	73645829;73648105;73649861;73651619;73653253;73654268;73657476;73660992;73663342;73664069;73666759;73667929;73668601	73646546;73648224;73649975;73651772;73653318;73654425;73657576;73661093;73663550;73664159;73666828;73668047;73668774	-90.5	-80.95	19.114	1.23107e-05	32.1293	13.5691	0.0206412	17	8	9	4195	1.01937e-05	ENSG00000049541	1.24356	chr7_73648486_ENSG00000049541	0.00727446
449896	449895	chr7	17992014	rs4466298	A	G	17830385;17838313;17838632;17841211;17843042;17854457;17855805;17861132;17865645;17869633;17873675;17874384;17879430;17885218;17889970;17890449;17907905;17913151;17915103;17915292;17919050;17927779;17931169;17932955;17936957;17937467;17937840;17938450;17939747;17946872;17979907	17836562;17838381;17838777;17841282;17843203;17854567;17855912;17861320;17865714;17869670;17873807;17874488;17879623;17885317;17890058;17890587;17908113;17913239;17915204;17915413;17922566;17930107;17931258;17933057;17937069;17937507;17937923;17939729;17939871;17946963;17980124	-191.59	-184.19	14.811	0.000118863	275.603	187.291	0.0469009	131	77	54	21556	0.000214325	ENSG00000071189	0.55731	chr7_17992014_ENSG00000071189	0.0671341
450606	450605	chr7	5637725	rs852481	T	G	5632439;5633479;5634178;5642503;5643127;5643494;5644903	5633399;5633658;5634527;5643044;5643248;5643661;5646286	-1487.14	-1482.28	9.72	0.00182264	1009.98	652.293	0.0895716	1964	1048	916	150582	4.15731e-05	ENSG00000075618	0.630735	chr7_5637725_ENSG00000075618	0.0218451
451556	451555	chr7	134158295	rs6964693	A	G	134127102;134129479;134132050;134133139;134133749;134135538;134136046;134143749	134127522;134130072;134132813;134133245;134134549;134135709;134136558;134144036	-650.22	-641.87	16.716	4.34163e-05	769.51	366.437	0.21386	800	485	315	86915	0.000169774	ENSG00000085662	1.07037	chr7_134158295_ENSG00000085662	0.0577833
452379	452378	chr7	76071211	rs200481427	G	T	76090993;76091775;76092762;76099617;76101379;76106260;76107444;76108292;76109738;76111825;76121314;76126654;76129119;76130584;76131206;76132126;76132684;76133673;76134691	76091153;76091928;76093026;76099736;76101439;76106495;76107519;76108437;76110095;76112464;76121570;76126794;76129837;76130609;76131773;76132306;76132904;76133762;76135312	-94.44	-85.27	18.345	1.84289e-05	25.4295	11.9896	0.0116685	32	16	16	3614	2.37778e-05	ENSG00000091073	1.08472	chr7_76071211_ENSG00000091073	0.0142273
452865	452864	chr7	107539129	rs10278287	G	A	107531415;107531875;107533645;107542183;107542770;107543923;107545108;107545806;107546712;107555951;107557239;107557718;107558369;107559455;107559639	107531734;107532058;107533999;107542262;107542838;107544221;107545503;107546208;107546814;107556141;107557409;107557907;107558506;107559544;107561648	-189.81	-186.1	7.414	0.00647129	685.728	361.01	0.10123	89	52	37	74762	0.000385609	ENSG00000091140	0.925598	chr7_107539129_ENSG00000091140	0.0945576
454378	454377	chr7	134882680	rs292582	A	G	134868590;134871724;134873165;134874096;134877967;134878330;134879686;134880896;134881796;134889020;134890680;134891872;134893543;134894328;134895585;134896132	134871067;134871921;134873297;134874204;134878310;134878625;134879836;134881089;134882903;134889217;134890810;134891954;134893750;134894507;134895651;134896316	-154.21	-144.07	20.283	6.68002e-06	24.1115	43.4791	0.0314658	101	42	59	5760	0.000129755	ENSG00000105875	-0.850601	chr7_134882680_ENSG00000105875	0.0487618
454607	454606	chr7	21580679	rs7788515	G	A	21582833;21584624;21598420;21599221;21600689;21603804;21609687;21611424;21621523;21627682;21628130;21628826;21630536;21630803;21639405;21640294;21640628;21641014;21646044;21646265;21654732;21655827;21657237;21657812;21658718;21659574;21675489;21677229;21678557;21695450;21698416;21721164;21721297;21723402;21726717;21727000;21730383;21737693;21742328;21743067;21744052;21745078;21747317;21750171;217…	21583404;21584767;21598616;21599410;21601064;21604015;21610334;21611591;21621639;21627819;21628254;21629021;21630640;21631195;21639737;21640548;21640797;21641236;21646160;21646351;21654890;21655925;21657395;21658091;21658840;21659696;21675713;21677320;21678683;21695599;21698649;21721295;21721302;21723562;21726873;21727145;21730499;21737831;21742420;21743391;21744246;21745155;21747453;21750321;217…	-185.98	-158.06	55.843	7.84928e-14	49.4498	10.6752	0.223028	142	117	25	3592	4.37312e-09	ENSG00000105877	2.2117	chr7_21580679_ENSG00000105877	7.28174e-06
457553	457552	chr7	27769958	rs56137979	T	C	27778950;27779221;27779714;27788137;27797650;27805453;27809295;27811546;27824782;27825018;27827037;27831625;27832685;27833942;27835735;27839584;27842728;27855968;27856509;27867357;27868247	27779169;27779487;27779888;27788305;27797970;27805640;27809453;27812158;27824930;27825108;27827222;27831849;27832831;27834065;27835838;27839709;27842799;27856139;27856657;27867439;27868880	-161.27	-155.4	11.739	0.00061207	722.656	437.837	0.0546765	55	23	32	77621	0.000273067	ENSG00000106052	0.722915	chr7_27769958_ENSG00000106052	0.0776654
459524	459523	chr7	6039941	rs76021125	G	T	6048876;6052310;6054533;6054777;6057445	6049129;6052771;6054683;6054983;6057676	-206.08	-199.16	13.842	0.00019879	118.536	58.9325	0.0998789	145	87	58	14758	3.20174e-05	ENSG00000106305	1.00819	chr7_6039941_ENSG00000106305	0.0178228
459732	459731	chr7	127980132	rs79663982	C	G	127950437;127953141;127954817;127957712;127958010;127961319;127963580;127964612;127965871;127970872;127973344;127975597;127977185;127978304;127978780;127979281;127979687;127981172;127983730	127950984;127953327;127955073;127957786;127958159;127961478;127963644;127964747;127965944;127970981;127973416;127976096;127977258;127978396;127978855;127979375;127979845;127981273;127983962	-300.91	-293.6	14.61	0.000132182	110.897	62.3316	0.0675078	289	170	119	14130	1.67925e-05	ENSG00000106344	0.831185	chr7_127980132_ENSG00000106344	0.0108713
461288	461287	chr7	12241114	rs60553777	CA	C	12250867;12253827;12254435;12255230;12258084;12263852;12269305;12269984;12270688;12271463	12251173;12254020;12254653;12255430;12258147;12264011;12269445;12270565;12271155;12276886	-299.51	-294.06	10.89	0.000967051	311.156	221.011	0.0802877	283	171	112	23285	0.000166417	ENSG00000106460	0.49352	chr7_12241114_ENSG00000106460	0.0571706
462974	462973	chr7	42291795	rs57239664	A	G	42000548;42007194;42011936;42017157;42018198;42063067;42064863;42065798;42079637;42084983;42088090;42116351;42187825;42191952;42212090;42262399;42267250;42276570;42277383	42006239;42007521;42012226;42017521;42018347;42063207;42064976;42066011;42079838;42085129;42088295;42116456;42188067;42192052;42212285;42262894;42267320;42276658;42277469	-115.91	-109.1	13.618	0.000224048	23.5939	86.4051	0.164172	24	8	16	10057	0.000308328	ENSG00000106571	-1.8727	chr7_42291795_ENSG00000106571	0.0835974
469415	469414	chr7	124580195	rs35463079	A	G	124462440;124465306;124467268;124469308;124475333;124481027;124482861;124486996;124491926;124493026;124498835;124503404;124510965;124532320;124537219;124538315;124555628;124568869;124569512	124464128;124465411;124467359;124469396;124475468;124481232;124483303;124487052;124492005;124493192;124499166;124503694;124511095;124532434;124537266;124538428;124555700;124569053;124570037	-94.3	-87.36	13.873	0.000195556	47.3494	67.9625	0.0329367	15	6	9	5690	0.00039139	ENSG00000128513	-0.521393	chr7_124580195_ENSG00000128513	0.0952808
470118	470117	chr7	100966262	rs116253078	T	A	100956975;100957456;100958774;100961405;100964708;100964952	100957386;100958563;100959823;100962344;100964780;100965104	-121.62	-116.49	10.25	0.00136676	37.8779	63.3549	0.046803	51	21	30	5713	0.000376405	ENSG00000128581	-0.7421	chr7_100966262_ENSG00000128581	0.093666
473484	473483	chr7	2428271	rs7782956	G	A	2443223;2443734;2472198	2443280;2443841;2474242	-109.14	-101.02	16.235	5.59584e-05	14.1108	82.4706	0.0608383	11	5	6	12306	7.19939e-07	ENSG00000136213	-2.54708	chr7_2428271_ENSG00000136213	0.000787345
476004	476003	chr7	12465595	rs1899034	T	C	12370511;12373091;12375767;12376614;12376803;12379948;12381685;12382709;12383821;12384000;12391199;12393441;12395737;12396891;12399204;12400773;12400992;12406983;12409171;12410282;12412603;12414315;12414636;12417190;12419103;12420112;12423162;12428434;12428753;12433220;12443285	12370823;12373352;12375862;12376709;12376898;12380043;12381780;12382804;12383916;12384095;12391339;12394113;12395956;12397141;12399318;12400877;12401147;12407119;12410135;12410490;12412873;12414388;12414853;12417546;12419192;12420359;12423227;12428583;12428984;12433404;12443567	-99.56	-92.49	14.131	0.000170491	11.1664	40.5167	0.145875	22	3	19	2068	0.000306975	ENSG00000146530	-1.85935	chr7_12465595_ENSG00000146530	0.0833504
476201	476200	chr7	1161313	rs75554629	G	A	1036622;1040106;1049586;1064138;1067894;1148964;1166893;1176951	1037440;1040187;1049779;1066663;1067988;1149097;1167024;1177896	-245.18	-240.29	9.783	0.00176165	107.723	189.97	0.100537	202	89	113	17987	0.000240431	ENSG00000146540	-0.818445	chr7_1161313_ENSG00000146540	0.0722075
477602	477601	chr7	45985290	rs1534150	T	C	45951949;45953700;45956147;45956595;45959626;45960319;45961226	45953433;45954924;45956266;45957038;45960014;45960873;45961473	-827.63	-819.65	15.953	6.49492e-05	529.444	1005.72	0.302305	1143	357	786	80139	3.12405e-05	ENSG00000146674	-0.925679	chr7_45985290_ENSG00000146674	0.0174876
478303	478302	chr7	56097265	rs4948102	C	G	56119323;56120115;56122062;56123317;56124004;56125686;56126055;56126313;56127237;56127558;56128304;56128500;56129371;56130312;56130706	56119678;56120178;56122196;56123549;56124107;56125796;56126214;56126703;56127333;56128109;56128371;56128633;56129752;56130448;56131682	-1215.66	-1210.96	9.403	0.00216661	791.914	554.942	0.0622697	1571	774	797	76713	0.000136955	ENSG00000146731	0.513007	chr7_56097265_ENSG00000146731	0.0502559
478436	478435	chr7	56110864	rs140004764	C	T	56078744;56082716;56084927;56087293;56088766;56099622;56100827;56101654;56110841;56118831	56079562;56082864;56085072;56087501;56088924;56099747;56101187;56101865;56110954;56119297	-131.02	-124.42	13.203	0.000279559	59.9741	25.6918	0.0379166	95	41	54	7975	6.89986e-05	ENSG00000146733	1.22303	chr7_56110864_ENSG00000146733	0.0315972
478701	478700	chr7	112418983	rs1796513	G	A	112405718;112412836;112415231;112418278;112423753;112428509;112430215	112407799;112413110;112415373;112418711;112425008;112428599;112430647	-136.59	-127.31	18.569	1.63851e-05	75.2798	212.107	0.0812077	43	21	22	12475	1.67642e-07	ENSG00000146802	-1.49446	chr7_112418983_ENSG00000146802	0.000216202
484846	484845	chr7	6499647	rs56133913	G	T	6448757;6449761;6452241;6452597;6455890;6456472;6461358;6464383;6465619;6470111;6472468;6474393;6475067;6475993;6485332;6487379	6449666;6450011;6452514;6452665;6456385;6457422;6462434;6464466;6465745;6470238;6472590;6474651;6475112;6476164;6485479;6487643	-177.53	-173.26	8.551	0.00345389	140.184	325.85	0.158007	89	35	54	23707	0.000202753	ENSG00000164535	-1.21689	chr7_6499647_ENSG00000164535	0.0648228
489316	489315	chr7	128132132	rs2562740	A	G	128116783;128118003;128119212;128120701;128123081;128128155;128128377;128133858;128138090;128140957;128141816	128117227;128118046;128119567;128120750;128123444;128128215;128128651;128133997;128138196;128141022;128146656	-310.33	-292.34	35.984	1.9893e-09	34.754	81.6528	0.0707885	350	101	249	8525	2.15817e-08	ENSG00000165055	-1.23232	chr7_128132132_ENSG00000165055	3.34526e-05
489394	489393	chr7	73253270	rs10252756	A	G	73248920;73253911;73254744;73255400;73256348;73256820	73249410;73254450;73254879;73255528;73256474;73256865	-88.23	-79.85	16.768	4.22297e-05	8.55333	2.13167	0.0809387	23	17	6	682	7.07661e-06	ENSG00000165171	2.0045	chr7_73253270_ENSG00000165171	0.00542051
489848	489847	chr7	102213065	rs143585425	A	T	102178365;102185153;102185750;102206323;102209647;102212170	102178972;102185223;102185867;102208631;102210371;102213103	-72.18	-58.76	26.839	2.21083e-07	6.46925	0.769968	0.0294133	16	16	0	658	0.000141526	ENSG00000168255	3.07073	chr7_102213065_ENSG00000168255	0.051363
490801	490800	chr7	102736394	rs10953378	G	T	102715328;102716224;102722329;102723513;102724129;102727077;102727316;102732924;102736174;102738746	102715858;102716328;102722355;102723579;102724509;102727211;102727384;102733100;102737795;102740205	-145.58	-134.9	21.373	3.78129e-06	62.1656	20.7724	0.105054	121	107	14	5253	4.48444e-05	ENSG00000170632	1.58145	chr7_102736394_ENSG00000170632	0.0231494
491067	491066	chr7	149571095	rs79377053	G	A	149570057;149571685;149571893;149572687;149573062;149575767;149576255;149576424	149571258;149571710;149572122;149572734;149573178;149576054;149576314;149577784	-1057.3	-1048.97	16.642	4.51466e-05	185.466	287.195	0.126334	1386	556	830	33328	6.7247e-05	ENSG00000171130	-0.630876	chr7_149571095_ENSG00000171130	0.0309936
491814	491813	chr7	35085661	rs76953783	T	C	34968488;34977606;34978888;34979765;34981377;34982227;34985279;34987242;34989409;34994158;34994920;34997596;35006506;35009045;35013125;35027582;35029496;35040005;35050080;35050942;35053180;35057494;35058184;35077430;35077784	34971341;34977731;34978987;34979939;34981496;34982251;34985328;34987313;34989510;34994390;34994979;34997682;35006583;35009144;35013217;35027846;35029553;35040314;35050173;35051062;35053317;35057581;35058208;35077653;35077883	-264.89	-259.96	9.867	0.00168224	224.077	397.669	0.127803	220	84	136	27006	0.000185194	ENSG00000173852	-0.827574	chr7_35085661_ENSG00000173852	0.061388
492723	492722	chr7	151708792	rs10271826	C	T	151722759;151724682;151771383;151772071;151776360;151791051;151797883;151800197;151802330;151804335;151807613;151810330;151813989;151814242;151817916;151818631	151722969;151724803;151771488;151772265;151776493;151791607;151798006;151801977;151802455;151805376;151807730;151810483;151814123;151816795;151818053;151819425	-143.54	-136.77	13.539	0.000233658	148.7	66.3916	0.0590902	57	30	27	17717	0.00010027	ENSG00000178234	1.16333	chr7_151708792_ENSG00000178234	0.0412895
495501	495500	chr7	155084578	rs73731776	C	T	155089486;155089969;155093276;155093961;155095535;155099951	155089737;155090407;155093400;155094728;155095605;155101945	-138.21	-131.96	12.485	0.000410179	88.0627	228.64	0.0781369	61	21	40	13538	0.000114777	ENSG00000186480	-1.37647	chr7_155084578_ENSG00000186480	0.0449032
496999	496998	chr7	44819645	rs4720481	C	T	44836279;44837572;44838991;44840023;44840886;44861593;44862739;44864026	44836392;44838876;44839610;44840142;44842716;44861657;44862974;44864163	-775.98	-767.23	17.488	2.89186e-05	299.704	199.91	0.068974	1235	897	338	31879	0.000133305	ENSG00000196262	0.584188	chr7_44819645_ENSG00000196262	0.0495104
503017	503016	chr7	39623495	rs10272782	A	G	39605975;39606292;39609853;39611876;39649216	39606146;39606630;39610601;39612480;39649919	-282.02	-273.17	17.705	2.57949e-05	43.2531	26.152	0.0332359	288	159	129	4639	8.10472e-06	ENSG00000241127	0.725882	chr7_39623495_ENSG00000241127	0.00606361
503564	503563	chr7	4839163	rs3736241	A	C	4815253;4820806;4821199;4822947;4823834;4824539;4825046;4825153;4825881;4827227;4827785;4829463;4830304;4830746	4815387;4820943;4821385;4823429;4824002;4824679;4825083;4825315;4826059;4827407;4828670;4830222;4830518;4833943	-266.28	-260.25	12.066	0.000513475	186.484	102.472	0.118661	285	159	126	20471	1.8928e-05	ENSG00000242802	0.863822	chr7_4839163_ENSG00000242802	0.0118839
506352	506351	chr8	68858919	rs78615969	G	C	68864353;68930081;68931784;68934271;68939457;68942732;68950394;68956722;68965332;68968065;68972914;68981268;68982070;68984730;68989632;68992678;68992981;68995475;68999959;69002814;69005840;69009252;69011917;69017373;69020344;69021651;69023167;69027988;69030785;69031667;69032431;69033156;69039613;69046294;69050650;69058444;69069557;69103957;69104570;69129851;69132411;69136794;69143568	68864770;68930152;68931906;68934375;68939558;68942893;68950527;68956825;68965481;68968209;68973014;68981371;68982119;68984805;68989704;68992820;68993073;68995623;69000044;69002950;69005957;69009436;69012078;69018242;69020566;69021858;69023324;69028167;69030879;69031749;69032521;69033284;69039654;69046511;69050752;69058587;69069671;69104023;69104865;69129953;69132585;69136861;69149265	-78.52	-69.33	18.374	1.81496e-05	1.92117	10.7824	0.0417055	23	8	15	488	3.56024e-05	ENSG00000046889	-2.48862	chr8_68858919_ENSG00000046889	0.0194122
509755	509754	chr8	17003994	rs7387589	G	C	17013538;17014943;17020308;17042298;17043840;17053013;17055091;17055890;17063164;17065469;17067441;17067897;17072746;17074681;17077765	17014362;17015082;17020398;17042324;17043934;17053133;17055160;17055922;17063284;17065601;17067694;17067989;17072858;17074755;17082308	-149.5	-144.13	10.75	0.00104266	154.28	85.8034	0.0739274	74	44	30	11323	0.000229533	ENSG00000104219	0.846444	chr8_17003994_ENSG00000104219	0.0699255
510453	510452	chr8	72258253	rs1025980	G	A	72109668;72123391;72127622;72127849;72128927;72129200;72137387;72156838;72181975;72183993;72211282;72211873;72229787;72233969;72246332;72267017;72268697;72273882	72111655;72123491;72127743;72127963;72129087;72129258;72137540;72156927;72182058;72184132;72211468;72211955;72229924;72234696;72246409;72267144;72268979;72274467	-83.02	-74.89	16.264	5.51092e-05	9.04114	47.1824	0.0360898	10	7	3	1647	0.000114893	ENSG00000104313	-2.38367	chr8_72258253_ENSG00000104313	0.0449069
513652	513651	chr8	144685018	rs139024353	AGTGCAG	A	144694788;144695694;144696334;144698056;144700098	144695561;144695987;144697085;144699736;144700218	-132.07	-125.58	12.975	0.00031569	71.3609	270.277	0.0910154	32	18	14	14841	7.08284e-07	ENSG00000104522	-1.92123	chr8_144685018_ENSG00000104522	0.000775339
513875	513874	chr8	144695053	rs11987209	G	A	144686083;144688232;144688637;144690232;144690538;144690934;144691628;144691846	144688052;144688324;144689302;144690296;144690619;144691046;144691784;144691943	-122.52	-115.66	13.726	0.000211505	15.0597	27.5731	0.0489825	60	23	37	3290	1.72923e-05	ENSG00000104524	-0.872568	chr8_144695053_ENSG00000104524	0.0110944
514029	514028	chr8	144677518	rs34203363	G	T	144661867;144662180;144662559;144663224;144668202;144668899;144670998;144672778;144674259;144674817;144676045;144676586;144678258;144679025	144662000;144662376;144662910;144666421;144668460;144669734;144672630;144673063;144674339;144675112;144676241;144676688;144678924;144679914	-349.15	-343.2	11.887	0.00056512	343.811	483.909	0.059586	343	151	192	55740	1.22976e-05	ENSG00000104529	-0.49312	chr8_144677518_ENSG00000104529	0.00849498
518839	518838	chr8	27338579	rs73556144	A	G	27348296;27350359;27358443;27361121;27362473;27364389;27369353;27372980;27373837;27375555;27378400;27379940;27382879;27394301;27396176;27398071;27398990;27401266;27401703;27401961	27348826;27350682;27358527;27361280;27362663;27364511;27369617;27373330;27373915;27375589;27378426;27380026;27382990;27394372;27396772;27398173;27399059;27401346;27401761;27403081	-235.09	-231.15	7.865	0.00504132	46.1826	83.8211	0.176461	191	75	116	7568	0.000134718	ENSG00000120915	-0.859964	chr8_27338579_ENSG00000120915	0.0497849
519153	519152	chr8	55015547	rs7839276	T	C	54958938;54963571;54965214;54965758;54967013;54974814;54975888;54978308;55012784;55012910;55013910;55014315	54960678;54963748;54965458;54966228;54967693;54974884;54975935;54978373;55012907;55013499;55014114;55014577	-309.72	-290.38	38.671	5.01512e-10	189.888	70.3447	0.164795	357	275	82	14644	6.38218e-06	ENSG00000120992	1.43264	chr8_55015547_ENSG00000120992	0.00501773
520605	520604	chr8	143819831	rs3802231	C	G	143808621;143815948	143809277;143818345	-135.98	-126.97	18.012	2.19499e-05	94.7451	14.6115	0.1845	30	20	10	11843	0.000388437	ENSG00000130193	2.69695	chr8_143819831_ENSG00000130193	0.0949218
520883	520882	chr8	132911274	rs59780847	C	A	132916335;132947755;132952128;132952746;132956992;132958730;132962216;132966065;132968015;132971832;132980542;132982723;132988274;132989288;132991094;132991593;132996386;132997176;132998441;132999822;133008637;133013002;133014006;133014850;133015483;133023037	132916569;132947764;132952466;132952891;132957119;132958880;132962337;132966214;132968152;132971910;132980677;132982890;132988388;132989339;132991266;132991668;132996547;132997307;132998508;132999949;133008744;133013245;133014054;133014953;133015532;133025889	-330.84	-327.81	6.069	0.0137589	305.953	545.955	0.095643	380	143	237	38506	6.30914e-05	ENSG00000132294	-0.835472	chr8_132911274_ENSG00000132294	0.0294461
525097	525096	chr8	23116426	rs111259946	GA	G	23101150;23103769;23105500;23106723;23109881;23112319;23113973;23114116;23115546;23115843;23116245;23116579;23117406;23118051	23101357;23104507;23105710;23106894;23109974;23112945;23114106;23114198;23115594;23116004;23116343;23116639;23117836;23119512	-116.98	-110.06	13.832	0.000199867	145.268	188.561	0.0241286	30	15	15	22683	0.000159086	ENSG00000147457	-0.376314	chr8_23116426_ENSG00000147457	0.0556694
527720	527719	chr8	144663075	rs1809148	G	A	144656955;144657593;144657770;144658248;144658816;144659827	144657585;144657695;144657872;144658742;144659569;144660819	-150.44	-128.42	44.048	3.20484e-11	79.9741	7.7473	0.172289	61	53	8	13076	2.81532e-05	ENSG00000147813	3.36777	chr8_144663075_ENSG00000147813	0.0161431
527833	527832	chr8	131018910	rs59417464	A	G	130851839;130859050;130861489;130866512;130867829;130874475;130883621;130891635;130891843;130892622;130906733;130908918;130915207;130916745;130924606;130924716;130951854;130961212;130982755;131028616;131029264	130854451;130859563;130864524;130866589;130867993;130874580;130883742;130891717;130892035;130892704;130906810;130909100;130915596;130916831;130924663;130924761;130952118;130961313;130983241;131028943;131029375	-109.57	-104.24	10.664	0.00109241	194.705	97.5474	0.078881	11	7	4	13923	0.000134616	ENSG00000153310	0.997115	chr8_131018910_ENSG00000153310	0.0497712
528359	528358	chr8	11624200	rs140999894	C	G	11627148;11628955;11637107;11640121;11643472	11627844;11629099;11637459;11640908;11644855	-162.35	-154.09	16.52	4.81308e-05	61.6443	26.507	0.0794636	106	77	29	7933	0.000105294	ENSG00000154328	1.21759	chr8_11624200_ENSG00000154328	0.0425108
529499	529498	chr8	16870114	rs3888542	A	G	16884747;16921593;16927197;16935292;16939202;16942745;16944473;16948055;16955967;16959952;16961900;16962922;16971602;16973952;16976216;16977797	16885169;16921746;16927228;16935370;16939476;16942827;16944544;16948193;16956062;16960238;16962000;16963093;16971710;16974109;16976284;16980153	-89.55	-83.67	11.761	0.0006047	14.4399	33.2957	0.0451294	23	10	13	1597	0.000259421	ENSG00000155970	-1.20528	chr8_16870114_ENSG00000155970	0.0754602
530225	530224	chr8	95742295	rs67861508	A	G	95731931;95738559;95746858;95750597;95751641;95751873;95756571;95768264;95773928;95777411;95777939;95778840;95780623;95782680;95789894;95792587;95793312;95795898;95800122;95801974	95732242;95738669;95746982;95750687;95751762;95752018;95757312;95768387;95774062;95777542;95778037;95778913;95780781;95782799;95790014;95792643;95793394;95796030;95800280;95806064	-124.56	-119.86	9.392	0.00217912	260.65	402.383	0.0787374	18	9	9	31303	0.000410445	ENSG00000156162	-0.626455	chr8_95742295_ENSG00000156162	0.0980316
532027	532026	chr8	144445932	rs147390786	CCT	C	144451057;144457723;144458695;144459550;144460439;144460866;144461082;144461485;144461999;144463438;144463742;144463977;144464606	144451217;144457838;144458823;144459625;144460516;144460990;144461248;144461678;144462953;144463514;144463888;144464138;144466390	-148.63	-140.71	15.846	6.87049e-05	23.119	55.2089	0.124355	85	22	63	5008	9.64664e-05	ENSG00000158106	-1.25582	chr8_144445932_ENSG00000158106	0.0402154
535868	535867	chr8	100911581	rs7015733	T	C	100885428;100887224;100890094;100898220;100899289;100904136;100905241;100905547;100905867	100885521;100887320;100891022;100898610;100899846;100904280;100905363;100905851;100906290	-2416.41	-2404.68	23.461	1.27482e-06	539.1	298.372	0.185438	3514	2220	1294	52031	0.000213123	ENSG00000164919	0.853441	chr8_100911581_ENSG00000164919	0.0669224
537219	537218	chr8	94766287	rs73694913	C	T	94767072;94768006;94770711;94772088;94774213;94775178;94776070;94777634;94777759;94781747;94784817;94792821;94793102;94793886;94794623;94797450;94797961;94798451;94800072;94803438;94804110;94805426;94807044;94807637;94808129;94809362;94809559;94811846;94815832;94816990;94821068;94821285;94822013;94823510;94827533;94828600;94831218	94767365;94769358;94771708;94772221;94774251;94775293;94776169;94777703;94777874;94781844;94784879;94792975;94793210;94793972;94794688;94797606;94798040;94798574;94800177;94803547;94804232;94805524;94807449;94807735;94808215;94809461;94809698;94811986;94815912;94817106;94821184;94821389;94822199;94823539;94827675;94830285;94831462	-109.51	-103.28	12.458	0.000416133	73.9846	27.0303	0.0674807	26	18	8	7371	0.000100566	ENSG00000164953	1.45265	chr8_94766287_ENSG00000164953	0.0413368
543171	543170	chr8	22938661	rs57302454	G	C	22941868;22947661;22958150;22960103;22969233;22972020;22973021;22974154	22942058;22947801;22958197;22961071;22969338;22972283;22973129;22974950	-147.34	-140.65	13.37	0.000255738	80.2727	32.2153	0.13894	91	70	21	9414	0.000246166	ENSG00000173535	1.31716	chr8_22938661_ENSG00000173535	0.0730153
546700	546699	chr8	145178875	rs7837375	G	A	145202919;145203548;145203713;145215873;145218673;145223198;145234358;145235081;145235328;145245687;145246618;145247212;145254022;145255331;145267897;145268909;145275503;145278011;145293659;145293938;145294226;145294517;145295004;145295473;145295895;145296298;145297114;145297505;145298397;145298766;145299125;145299347;145300059;145302204;145302470;145303780;145305115;145309325;145310412;145313680…	145202979;145203615;145203785;145215992;145218751;145223343;145234489;145235243;145235426;145245838;145246758;145248185;145254103;145256082;145268370;145269392;145275576;145278133;145293766;145294082;145294266;145294658;145295056;145295580;145296014;145296420;145297418;145297531;145298519;145298845;145299239;145299442;145300163;145302339;145302582;145303932;145307571;145309881;145310608;145313817…	-195.53	-190.27	10.52	0.00118105	52.858	29.2041	0.0640039	167	107	60	6623	0.000155427	ENSG00000179832	0.855951	chr8_145178875_ENSG00000179832	0.0547523
546934	546933	chr8	143838482	rs62525596	A	G	143845752;143846454;143851173;143852615;143857011;143857324;143857860;143858330;143858522;143859175	143846159;143846558;143851262;143856781;143857112;143857537;143858012;143858438;143858744;143859640	-148.43	-144	8.863	0.00291069	317.828	20.395	0.383265	18	11	7	40461	1.77907e-05	ENSG00000180155	3.96196	chr8_143838482_ENSG00000180155	0.0113632
548251	548250	chr8	144305667	rs79744701	G	A	144328991;144330325;144331311;144331860;144335058;144341945	144329919;144330660;144331669;144333510;144335761;144344875	-102.78	-97.68	10.208	0.00139828	64.7185	19.7323	0.0617191	11	6	5	9303	0.000146409	ENSG00000181638	1.71362	chr8_144305667_ENSG00000181638	0.0526177
551620	551619	chr8	23328325	rs7838180	C	T	23243296;23260119;23286665;23291606;23292905;23294447;23297262;23299082;23299520;23301363;23301969;23305193;23306255;23307406;23315070	23243558;23260285;23290667;23292251;23292990;23294771;23297597;23299236;23299579;23301466;23302119;23305398;23306452;23307510;23315208	-566.49	-561.13	10.71	0.00106549	554.525	846.487	0.038944	636	304	332	77881	8.04537e-05	ENSG00000197217	-0.610235	chr8_23328325_ENSG00000197217	0.0353025
553962	553961	chr8	12825791	rs57219093	G	A	12803151;12803183;12808838;12809144;12827506;12848343;12863711;12867771;12878517;12888623	12803170;12803475;12808890;12809867;12827659;12848540;12865180;12870366;12887286;12889012	-223.93	-220.69	6.488	0.0108629	169.181	102.317	0.240307	180	110	70	23437	0.000163871	ENSG00000250305	0.725522	chr8_12825791_ENSG00000250305	0.0567023
555417	555416	chr9	128011164	rs12005714	A	C	127997132;128000420;128000869;128001220;128001700;128002451;128002955;128003284	127999433;128000587;128001106;128001610;128001812;128002588;128003186;128003609	-533.2	-529.22	7.954	0.00479702	3022.04	6053.17	0.0545211	547	272	275	431198	0.00016898	ENSG00000044574	-1.00217	chr9_128011164_ENSG00000044574	0.0576848
559674	559673	chr9	102000007	rs77904137	G	T	101984346;101984583;101984828;101990181;101992619	101984453;101984648;101985462;101990282;101992897	-92.7	-87.54	10.322	0.00131424	65.6467	159.439	0.0516157	15	15	0	9643	1.95463e-05	ENSG00000106803	-1.28021	chr9_102000007_ENSG00000106803	0.0121597
560988	560987	chr9	32537294	rs74677357	A	C	32455300;32459369;32466288;32467760;32472973;32476981;32480217;32481338;32485173;32487469;32487943;32488732;32489342;32491299;32492389;32493759;32498310;32500803;32502521;32526059	32457416;32459512;32466439;32467930;32473063;32477129;32480352;32481495;32485277;32487631;32488201;32488885;32489449;32491418;32492536;32493940;32498564;32500937;32502734;32526322	-111.75	-106.4	10.716	0.00106226	22.1665	38.7268	0.0406235	51	16	35	3056	0.000139657	ENSG00000107201	-0.804951	chr9_32537294_ENSG00000107201	0.05083
569093	569092	chr9	88899869	rs9314751	A	G	88879461;88881778;88886922;88889104;88896884;88897293	88881106;88882720;88887027;88889157;88897023;88897676	-242.28	-230.54	23.495	1.25223e-06	101.471	35.5975	0.162875	258	201	57	8798	0.000110097	ENSG00000135070	1.51122	chr9_88899869_ENSG00000135070	0.0437304
580434	580433	chr9	34320264	rs7867248	A	G	34329504;34336227;34338711;34339022;34343122	34329597;34336339;34338845;34339164;34343709	-114.03	-102.26	23.542	1.22185e-06	23.3362	44.6933	0.034516	38	15	23	4750	2.00772e-05	ENSG00000164978	-0.937489	chr9_34320264_ENSG00000164978	0.0124192
581298	581297	chr9	101544358	rs9886821	C	T	101493611;101507841;101513311;101518702;101530363;101533178;101536159;101539687;101540508;101542471;101544749;101545852;101546662;101547114;101552193;101558415;101558966	101498905;101507957;101513378;101518888;101530532;101533328;101536362;101539736;101540706;101542619;101544855;101546439;101546750;101547158;101552888;101558821;101559247	-135.71	-130.68	10.056	0.00151878	77.7159	36.4866	0.111038	56	34	22	7364	8.26186e-05	ENSG00000165138	1.09084	chr9_101544358_ENSG00000165138	0.0360726
583687	583686	chr9	131193605	rs1009851	T	C	131174030;131181393;131181886;131182466;131186315;131186689;131189931;131190581;131191036;131191209;131193024;131193450;131196381;131196689;131197932;131199128	131174351;131181557;131182081;131185542;131186552;131186893;131190058;131190702;131191112;131191315;131193223;131193582;131196508;131196892;131198184;131199626	-1247.34	-1243.11	8.454	0.00364231	436.795	317.934	0.2254	1697	994	703	54358	0.000247606	ENSG00000167123	0.458229	chr9_131193605_ENSG00000167123	0.0733415
585144	585143	chr9	117921095	rs6478137	C	T	117904097;117995455;118053076;118054061;118068185;118074491;118092582;118138921;118162638;118163472;118164397	117904147;117995615;118053216;118054215;118068275;118076759;118093609;118138994;118162711;118163589;118164923	-66.87	-55.26	23.22	1.44456e-06	2.67128e-08	4.37641	0.0808155	10	0	10	315	2.09246e-06	ENSG00000173077	-27.2876	chr9_117921095_ENSG00000173077	0.00194289
594237	594236	chr10	99165275	rs10882929	A	G	99116115;99118294;99120303;99123611;99125647;99126203;99126499;99126798;99129182;99129924;99130212;99130473;99130680;99132493;99132803;99133332;99133587;99139050;99139385;99140556;99141143;99141472;99144923;99145652;99147754;99148246;99150180;99150496;99153441;99155975;99160062;99160850	99116953;99118767;99120375;99123660;99125990;99126378;99126666;99127133;99129339;99130031;99130317;99130553;99131923;99132560;99132957;99133494;99133651;99139171;99139527;99140670;99141240;99141583;99145014;99145750;99148136;99148381;99150296;99150602;99153517;99156058;99160291;99161127	-670.98	-662.55	16.858	4.02875e-05	169.919	273.437	0.17855	806	319	487	32754	9.49783e-06	ENSG00000052749	-0.686361	chr10_99165275_ENSG00000052749	0.00688959
596873	596872	chr10	71171222	rs7076062	T	C	71163659;71166840;71168678;71174701;71175688	71164840;71167036;71169038;71174895;71176623	-266.85	-261.54	10.622	0.00111739	22.1551	37.461	0.158515	266	102	164	2997	0.000210772	ENSG00000075073	-0.757751	chr10_71171222_ENSG00000075073	0.0665314
597888	597887	chr10	71948787	rs7905657	T	C	71909960;71913594;71914844;71917431;71920760;71921040;71921614;71922446;71926483;71927178;71930169	71912348;71913725;71914880;71917623;71920825;71921494;71921687;71922787;71926578;71927281;71930279	-242.32	-237.46	9.717	0.00182587	189.754	313.112	0.0632691	189	92	97	34240	0.000384873	ENSG00000079332	-0.722549	chr10_71948787_ENSG00000079332	0.0944839
599351	599350	chr10	102085327	rs3853519	C	T	102106881;102107821;102112123;102114184;102116289;102120491	102107288;102108103;102112253;102114389;102116521;102124591	-2138.5	-2130.14	16.72	4.33289e-05	2555.65	1551.25	0.200356	3254	2058	1196	250571	0.000323605	ENSG00000099194	0.720259	chr10_102085327_ENSG00000099194	0.086049
602503	602502	chr10	123697508	rs78811431	A	G	123499939;123542009;123549684;123596233;123600597;123629521;123658356;123659381;123661906;123670421;123673305;123681864;123683781;123687359;123687862	123503373;123542214;123549804;123596332;123600778;123629553;123658484;123659509;123662135;123670666;123673408;123681926;123683844;123687551;123688316	-277.2	-271.4	11.614	0.000654468	131.124	190.53	0.0757429	249	102	147	19110	1.00106e-05	ENSG00000107669	-0.539086	chr10_123697508_ENSG00000107669	0.00718861
602991	602990	chr10	73521830	rs41281326	C	T	73507316;73511425;73512732;73515116;73517335;73520288;73521355;73533115	73511047;73511618;73512759;73515223;73517387;73520681;73521783;73533255	-352.6	-345.53	14.134	0.000170257	77.5045	130.89	0.163949	359	134	225	14656	0.000349768	ENSG00000107738	-0.756003	chr10_73521830_ENSG00000107738	0.0898722
604403	604402	chr10	94057923	rs139829909	A	ATC	93806449;93841077;93851587;93870833;93902786;93904702;93940720;93952234;93999103;94002926;94050683	93812196;93841258;93851701;93870951;93902875;93904869;93940776;93952393;94000118;94003003;94050844	-111.08	-106.68	8.804	0.00300586	32.5197	77.4227	0.0950453	24	11	13	5389	0.000297311	ENSG00000107864	-1.25144	chr10_94057923_ENSG00000107864	0.0817557
605877	605876	chr10	105595797	rs73340551	C	T	105348285;105353784;105365555;105371338;105372610;105376954;105382227;105386846;105420741;105421395;105428366;105433196;105437839;105452786;105453092;105453358;105484028;105495490;105526852;105561040;105614953	105348696;105363546;105365674;105371387;105372947;105377071;105382310;105386959;105420872;105421462;105428410;105433314;105437922;105452930;105453236;105453381;105484119;105495566;105526927;105561120;105615301	-254.94	-249.42	11.045	0.000889489	1224.31	495.507	0.102691	154	84	70	186392	3.35819e-06	ENSG00000107957	1.30499	chr10_105595797_ENSG00000107957	0.00293921
606092	606091	chr10	3208512	rs1127047	G	A	3179920;3180427;3180883;3182879;3183700;3185581;3186484;3187788;3189342;3189764;3191813;3193368;3197783;3199122;3200232;3201106;3202040;3202396;3205324;3207430;3207605;3208421;3209128;3212296;3214909	3180316;3180807;3181241;3183004;3183929;3185967;3186558;3187908;3189442;3191591;3191945;3193555;3197921;3199723;3200345;3201234;3202128;3202522;3206077;3207526;3207719;3208572;3209234;3212398;3215003	-1067.69	-1062.88	9.614	0.00193075	244.14	326.075	0.0775769	1425	639	786	37290	0.000349602	ENSG00000107959	-0.417495	chr10_3208512_ENSG00000107959	0.0898699
607361	607360	chr10	61657500	rs2393573	G	C	61548521;61554231;61564178;61566202;61572393;61574410;61592283;61612311;61665880	61552869;61554355;61565334;61566836;61572553;61574513;61592411;61612460;61666414	-158.84	-152.13	13.422	0.000248644	163.084	116.808	0.0526694	84	52	32	18398	9.34223e-05	ENSG00000108091	0.481476	chr10_61657500_ENSG00000108091	0.0394496
609187	609186	chr10	100158762	rs145231210	G	A	100143322;100144704;100146958;100147622;100148111;100150355;100150628;100152189;100152699;100154953;100155148;100157102;100159859;100167339;100167661;100170370;100170932;100173705;100174489;100174766	100143625;100144824;100147064;100147841;100148265;100150511;100150839;100152323;100152840;100155050;100155209;100157255;100160014;100167412;100167754;100170715;100171634;100174052;100174591;100174941	-151.79	-146.34	10.908	0.000957529	70.6435	154.131	0.0805171	74	31	43	12239	3.12471e-05	ENSG00000119943	-1.12553	chr10_100158762_ENSG00000119943	0.0174876
615084	615083	chr10	11759997	rs11257275	G	A	11784365;11789274;11791494;11794136;11797344;11805223	11784904;11789469;11791591;11794253;11797729;11806069	-134.1	-96.57	75.068	0	12.6668	0.162218	0.292438	107	106	1	1555	0	ENSG00000134463	6.28697	chr10_11759997_ENSG00000134463	0
615466	615465	chr10	17687861	rs149851551	GCTT	G	17686124;17702463;17714974;17726674;17726784;17730026;17735221;17736925;17738774;17742190;17746430;17746969;17747587;17750775;17756542	17686378;17702547;17715077;17726749;17726926;17730172;17735311;17737240;17738868;17742278;17746517;17747023;17747740;17750950;17757913	-145.54	-139.51	12.049	0.000518203	101.274	183.659	0.0344862	75	42	33	13268	0.000229984	ENSG00000136738	-0.858766	chr10_17687861_ENSG00000136738	0.0700444
617484	617483	chr10	95759399	rs1223590	G	C	95753746;95790440;95848830;95891931;95930937;95987063;95993811;95995672;96005703;96012073;96013947;96014650;96018557;96018771;96022251;96025404;96025550;96028686;96030243;96033319;96039539;96043547;96044605;96053265;96058136;96064239;96066184;96068338;96073011;96076304;96081658;96084106;96084646;96087725	95754015;95792009;95849133;95892216;95931253;95987208;95994069;95995877;96006378;96012255;96014064;96014806;96018679;96018907;96022489;96025465;96025715;96028793;96030359;96033477;96039668;96043668;96044722;96053396;96058426;96064402;96066445;96068456;96073139;96076513;96081816;96084324;96085413;96088149	-275.85	-270.28	11.136	0.000846517	148.675	85.743	0.248246	235	143	92	16309	0.000108703	ENSG00000138193	0.794071	chr10_95759399_ENSG00000138193	0.0432924
617644	617643	chr10	75183717	rs75397737	G	A	75135203;75137203;75138669;75139637;75139789;75142933;75143335;75147447;75148070;75155802;75156277;75156922;75157939;75160561;75167953;75173770	75135975;75137324;75138781;75139712;75139959;75143103;75143448;75147541;75148172;75155867;75156341;75157032;75158143;75160615;75168165;75173834	-131.55	-124.16	14.773	0.000121239	159.888	50.5374	0.0621627	39	23	16	19574	0.00029378	ENSG00000138279	1.66164	chr10_75183717_ENSG00000138279	0.0811093
619649	619648	chr10	17496164	rs140398395	C	T	17360382;17361873;17365064;17369013;17373407;17401513;17432530;17495558;17496154	17360732;17363345;17365156;17369125;17373551;17401599;17432619;17495656;17496329	-68.38	-63.02	10.711	0.00106514	1.46239	9.12791	0.067723	12	4	8	328	7.46037e-05	ENSG00000148488	-2.64196	chr10_17496164_ENSG00000148488	0.0333757
621168	621167	chr10	95470087	rs7919090	T	C	95427640;95430527;95435379;95436410;95441237;95443812;95445003;95447161;95451766;95452403;95454618;95457893;95458058;95459787;95462132	95429625;95435061;95435458;95436448;95441355;95443855;95445220;95447698;95451850;95452486;95454694;95457938;95458153;95459863;95462329	-333.17	-326.54	13.264	0.000270542	73.37	48.2571	0.0516758	358	207	151	5982	1.63813e-05	ENSG00000148690	0.604449	chr10_95470087_ENSG00000148690	0.0106664
621985	621984	chr10	105022586	rs150864252	G	A	105036920;105046792;105048117	105038033;105046916;105050108	-122.07	-119.14	5.859	0.0154957	51.6678	124.852	0.156801	25	10	15	9077	0.000415633	ENSG00000148798	-1.27288	chr10_105022586_ENSG00000148798	0.0987448
626458	626457	chr10	118031647	rs8192661	C	T	117816444;117825084;117849252;117853213;117856166;117884732;117971143;118015146;118029015;118030334;118031502;118032073;118032380;118032675	117824055;117825137;117849433;117853347;117856275;117885068;117971157;118015307;118029098;118030627;118031794;118032155;118032545;118032979	-124.25	-119.96	8.583	0.00339349	22.2736	10.492	0.147865	58	40	18	2344	0.000342344	ENSG00000151892	1.08605	chr10_118031647_ENSG00000151892	0.0889033
629017	629016	chr10	71003696	rs7896577	C	T	70980059;70986963;70992520;70992770;70998798;71000408;71002938;71005835;71007116;71008180;71010046;71010289;71016792;71017083;71018532;71020895;71021814;71025341;71026366	70980254;70987125;70992668;70992889;70998893;71000507;71003121;71005990;71007349;71008711;71010191;71010408;71016887;71017182;71018715;71021393;71021862;71025574;71027315	-111.77	-105.46	12.608	0.00038405	29.4919	195.322	0.157242	14	5	9	7929	3.57615e-07	ENSG00000156510	-2.72746	chr10_71003696_ENSG00000156510	0.000423487
632461	632460	chr10	70728920	rs148043452	T	C	70715884;70719562;70721838;70723047;70725133;70726774;70728732;70729957;70731647;70733301;70734426;70737285;70738598;70741293;70742299	70716068;70720005;70721913;70723225;70725250;70726959;70728877;70730106;70731808;70733420;70734499;70737444;70738732;70741337;70744829	-145.37	-137.34	16.061	6.13482e-05	364.025	956.749	0.0657562	37	17	20	47870	3.85522e-06	ENSG00000165732	-1.3941	chr10_70728920_ENSG00000165732	0.00328134
634264	634263	chr10	124220682	rs2672598	T	C	124221041;124248418;124248938;124266207;124266886;124268172;124269612;124271486;124273707	124221640;124248517;124249142;124266401;124266918;124268286;124269669;124271581;124274424	-715.03	-705.04	19.996	7.76146e-06	638.612	1377.59	0.146266	1063	390	673	127668	2.69453e-05	ENSG00000166033	-1.10914	chr10_124220682_ENSG00000166033	0.0156069
636573	636572	chr10	131251849	rs202072216	ACACCAC	A	131265448;131334505;131362043;131499891;131506159;131513784;131515876;131557466;131565052	131265560;131335428;131362426;131500176;131506307;131513868;131516131;131557605;131566271	-117.29	-111.42	11.728	0.000615597	37.7707	24.3653	0.0450112	62	20	42	4458	0.000285633	ENSG00000170430	0.63244	chr10_131251849_ENSG00000170430	0.0797912
637079	637078	chr10	99380070	rs111676061	C	A	99374310;99376435;99376965;99379167;99393104	99376168;99376544;99377079;99379440;99393344	-156.84	-150.03	13.611	0.000224844	63.6109	29.7334	0.0803891	90	59	31	7644	0.000197025	ENSG00000171160	1.09719	chr10_99380070_ENSG00000171160	0.0637193
638739	638738	chr10	88725716	rs59427210	A	G	88695297;88702074;88704019;88704233;88704945;88705127;88705318;88717135;88725496;88728799	88696882;88703885;88704192;88704328;88705025;88705233;88705446;88717372;88725994;88729238	-102.92	-98.87	8.088	0.00445679	16.0631	35.8459	0.0470075	34	16	18	2759	0.000120828	ENSG00000173269	-1.15806	chr10_88725716_ENSG00000173269	0.04657
638959	638958	chr10	111573	rs13328810	G	A	92828;94365;95122;95348;119909	94054;94852;95241;96173;120103	-83.5	-71.29	24.412	7.77706e-07	7.97639	0.105159	0.0691821	296	187	109	731	1.03622e-05	ENSG00000173876	6.24509	chr10_111573_ENSG00000173876	0.00737171
641034	641033	chr10	64543155	rs7097733	C	A	64564516	64568238	-134.82	-129.67	10.301	0.00132923	123.071	249.593	0.0672146	45	19	26	18845	0.000103455	ENSG00000181915	-1.02009	chr10_64543155_ENSG00000181915	0.0420775
641175	641174	chr10	125836840	rs7092961	A	G	125767184;125771849;125780598;125798031;125801817;125804096;125805183;125851840;125852985	125769855;125771996;125780928;125798187;125801963;125804435;125806241;125851970;125853206	-153.05	-146.5	13.109	0.000293896	15.8521	37.5394	0.170971	100	35	65	4102	0.000132385	ENSG00000182022	-1.24373	chr10_125836840_ENSG00000182022	0.049329
641933	641932	chr10	120909710	rs7900795	C	T	120900279;120905748;120907287;120914574;120916190;120917180;120917383;120917519;120919240;120920427;120920567;120921651;120921852;120923643;120924714	120900831;120905865;120907372;120914689;120916268;120917245;120917439;120917574;120919265;120920481;120920593;120921672;120921926;120923708;120925179	-129.54	-120.44	18.204	1.9841e-05	112.242	20.0096	0.0731815	40	29	11	15439	7.70801e-05	ENSG00000183605	2.48785	chr10_120909710_ENSG00000183605	0.0341497
644546	644545	chr10	43149991	rs590937	T	C	43084555;43127377;43127743;43132368;43133922	43090147;43127472;43127887;43132420;43133992	-281.46	-273.94	15.038	0.000105358	107.403	64.4478	0.0957173	271	167	104	8728	2.99065e-05	ENSG00000196693	0.736831	chr10_43149991_ENSG00000196693	0.0169824
648574	648573	chr10	36829496	rs2503076	A	G	36810649	36813162	-116.05	-106.04	20.017	7.67546e-06	148.725	7.24048e-11	0.200137	163	163	0	9684	0.000189035	ENSG00000229644	40.9016	chr10_36829496_ENSG00000229644	0.0622018
650616	650615	chr11	526427	rs77858973	G	A	494512;497971;498457;498763;499015;500847;504427;504824;506078;506609;507113	495053;498141;498627;498933;500738;503570;504552;505881;506356;506821;507300	-824.35	-818.83	11.029	0.000896802	423.944	547.505	0.038031	1044	466	578	67492	0.000348498	ENSG00000023191	-0.368998	chr11_526427_ENSG00000023191	0.08973
651162	651161	chr11	119274417	rs12269936	A	G	119225925;119227897;119228193;119228467;119228691;119228859;119229375;119229734;119230247;119230894;119234559;119243417;119246934;119249717;119252183	119227632;119228017;119228300;119228545;119228771;119228962;119229547;119230052;119230370;119230944;119234917;119244231;119247066;119249825;119252436	-385.94	-382.39	7.1	0.0077089	211.425	145.183	0.157473	394	224	170	28444	0.000382712	ENSG00000036672	0.542273	chr11_119274417_ENSG00000036672	0.0941973
652861	652860	chr11	125946412	rs74758515	A	T	125825691;125831550;125848199;125850944;125853767;125859532;125864179;125864766;125867102;125871614;125873797;125875288;125875654;125880236;125880706;125884713;125886983;125888225;125889514;125891143;125893296;125932474;125933121	125831000;125831893;125848278;125851224;125853988;125859654;125864284;125864947;125867305;125871745;125874340;125875569;125875952;125880589;125880813;125885405;125887270;125888368;125889660;125891417;125893434;125932706;125933230	-300.03	-295.94	8.18	0.00423506	107.069	172.809	0.228482	273	103	170	14354	6.66757e-05	ENSG00000064309	-0.690638	chr11_125946412_ENSG00000064309	0.0307799
653561	653560	chr11	586696	rs12803132	A	G	576486;581492;581962;587259;591384;592559;596923;597395;598373;601574;605119;605605;606442;607066;610196;610501;610954;611634	576592;581606;582081;587464;591467;592674;597020;597570;598502;601701;605300;605724;606842;609720;610347;610761;611082;612222	-800.43	-796.56	7.74	0.00539985	279.86	226.507	0.0568953	993	525	468	41954	0.00030946	ENSG00000070047	0.30515	chr11_586696_ENSG00000070047	0.0837873
655726	655725	chr11	129940373	rs74946162	G	C	129939732;129940463;129970165;129971265;129971821;129978500;129979056;129980433;129990601;129991509;129992200;129993507;129996595;129997661;129998943;129999933;130003524;130005458;130007151;130008673;130010293;130010390;130013242	129939977;129940642;129970320;129971408;129971895;129978878;129979718;129980556;129990718;129991705;129992408;129993674;129996725;129997735;129999101;130000061;130003623;130005610;130007186;130009550;130010378;130011969;130014699	-1373.21	-1367.18	12.051	0.000517669	4286.19	2307.25	0.046455	2084	1108	976	490567	7.36857e-05	ENSG00000084234	0.893521	chr11_129940373_ENSG00000084234	0.0331061
656362	656361	chr11	75935027	rs4944093	C	A	75897369;75902608;75905611;75907527;75917369;75917919;75921391	75898283;75902900;75905888;75907762;75917576;75917999;75921780	-152.82	-148.03	9.584	0.00196331	119.517	48.6566	0.198353	53	32	21	14321	0.000258915	ENSG00000085741	1.29651	chr11_75935027_ENSG00000085741	0.0753834
658678	658677	chr11	58944305	rs12287280	C	T	58938903;58939965;58949212;58952733;58956208;58956635;58958587;58959571;58962365;58967157	58938961;58940279;58949935;58952786;58956269;58956796;58958648;58959724;58962842;58967246	-98.41	-95.13	6.548	0.0104993	5.03149	29.4054	0.0821117	25	12	13	1319	1.81879e-05	ENSG00000110042	-2.54702	chr11_58944305_ENSG00000110042	0.011546
659537	659536	chr11	126137854	rs7130615	G	A	126140840;126142373;126142864;126145954;126146289;126146807;126147330	126141776;126142577;126145765;126146114;126146418;126147070;126148026	-144.29	-139.37	9.836	0.00171118	138.334	68.8493	0.0701199	61	37	24	17642	0.000248775	ENSG00000110074	1.00664	chr11_126137854_ENSG00000110074	0.0734825
660108	660107	chr11	60586488	rs9630213	C	T	60609544;60614946;60615397;60617413	60610355;60615096;60615526;60617487	-192.33	-184.58	15.497	8.26357e-05	42.5968	76.5049	0.0584608	138	64	74	8762	7.53547e-06	ENSG00000110104	-0.844807	chr11_60586488_ENSG00000110104	0.00571244
661804	661803	chr11	102207593	rs17883028	C	T	102217942;102219012;102219329;102221575;102233473;102234399;102239037;102248227;102248588;102248721	102218576;102219138;102221480;102221674;102233705;102234447;102239279;102248481;102248629;102249401	-136.52	-131.13	10.773	0.00102982	208.614	416.989	0.0591919	42	20	22	25689	0.000181732	ENSG00000110330	-0.999173	chr11_102207593_ENSG00000110330	0.0606268
664881	664880	chr11	67773897	rs7952122	G	A	67798084;67798210;67798433;67799000;67799619;67803095;67803496;67803929	67798200;67798428;67798617;67799177;67802745;67803255;67803848;67804111	-289.7	-281.52	16.362	5.23219e-05	271.114	167.8	0.0548935	256	148	108	36145	3.48854e-05	ENSG00000110717	0.692157	chr11_67773897_ENSG00000110717	0.019094
666231	666230	chr11	130784647	rs1050081	G	C	130745331;130749519;130750517;130762646;130763659;130771706;130772964;130775550;130775848;130776520;130777848;130779913;130780165;130781346;130784161	130748449;130749606;130751036;130762954;130763769;130771740;130773279;130775743;130776029;130776616;130778241;130780032;130780268;130781666;130786404	-758.66	-749.14	19.055	1.27006e-05	568.56	345.172	0.0722841	1020	629	391	80115	2.51568e-05	ENSG00000120451	0.719997	chr11_130784647_ENSG00000120451	0.0148111
666364	666363	chr11	128761675	rs7941582	G	A	128761251;128779747;128781079;128786304	128761616;128779835;128782105;128790930	-1020.14	-1008.71	22.854	1.74809e-06	213.934	145.033	0.273915	1392	839	553	24494	3.67923e-06	ENSG00000120457	0.560785	chr11_128761675_ENSG00000120457	0.00315998
668444	668443	chr11	70131956	rs12289915	G	C	70116806;70117326;70118013;70170508;70170953;70171606;70172368;70172703;70173660;70175999;70178066;70179128;70179576;70180458;70181669;70183471;70184480;70185277;70187083;70187979;70189775;70192021;70194295;70196029;70197100;70200309;70201745;70202267;70208201;70208394;70210448;70213612;70217433;70218583;70221024;70222638;70224136;70228194;70229109	70117020;70117425;70118542;70170609;70171117;70171680;70172469;70172924;70173820;70176425;70178200;70179202;70179659;70180738;70181800;70183533;70184559;70185417;70187203;70188249;70189998;70192115;70194526;70196145;70197129;70200558;70201917;70202360;70208282;70208901;70212073;70213735;70218496;70218680;70221199;70222706;70224686;70228264;70230509	-672.92	-668.87	8.118	0.00438274	285.824	213.168	0.102807	824	450	374	31878	1.6612e-06	ENSG00000131626	0.423136	chr11_70131956_ENSG00000131626	0.00160499
669640	669639	chr11	68690524	rs73527321	C	T	68671310;68673537;68675613;68676002;68678908;68682291;68685204;68693664;68696651;68697559;68699773;68701150;68701799;68702767;68703705;68705208;68707002	68671506;68673852;68675805;68676099;68679071;68682491;68685351;68693833;68696825;68697902;68700949;68701540;68702026;68702890;68704559;68705822;68708070	-285.26	-280.42	9.696	0.00184675	85.8771	129.765	0.0787899	271	110	161	13781	0.000241647	ENSG00000132740	-0.595556	chr11_68690524_ENSG00000132740	0.0722549
670663	670662	chr11	14390463	rs11023198	G	T	14299472;14303148;14316006;14316306;14317314;14329753;14358547;14363356;14375959;14378232;14379784;14380309;14385937	14300970;14303266;14316125;14316408;14317419;14329863;14358712;14363640;14376046;14378315;14380031;14380730;14386052	-101.49	-93.37	16.251	5.54866e-05	60.3319	1.85745e-10	0.0978292	50	50	0	7122	8.17652e-05	ENSG00000133818	38.2408	chr11_14390463_ENSG00000133818	0.0357682
670881	670880	chr11	18420246	rs7120485	T	C	18415935;18416671;18417813;18420177;18424082;18425241;18426996;18428664	18416433;18416820;18418945;18422572;18424560;18425358;18427121;18429972	-3165.08	-3150.6	28.955	7.40723e-08	3693.83	2089.34	0.295152	7266	5647	1619	344306	0.000199899	ENSG00000134333	0.82207	chr11_18420246_ENSG00000134333	0.0641974
671129	671128	chr11	47375166	rs111907574	A	G	47352957;47353396;47353623;47354117;47354365;47354745;47355108;47355473;47356593;47357129;47357428;47358942;47359241;47360071;47360875;47361202;47362554;47362689;47363542;47364129;47364381;47364572;47364811;47365043;47367758;47368178;47368578;47368977;47369202;47369408;47369975;47371325;47371565;47372053;47372790;47374174	47353267;47353432;47353809;47354253;47354524;47354884;47355303;47355561;47356760;47357176;47357562;47359130;47359345;47360230;47360955;47361341;47362583;47362795;47363707;47364295;47364486;47364696;47364813;47365175;47367921;47368198;47368580;47369030;47369231;47369456;47370092;47371473;47371663;47372166;47373056;47374253	-914.41	-910.9	7.023	0.00804728	7187.02	3058.81	0.0577361	1063	530	533	1170409	7.65253e-07	ENSG00000134571	1.23242	chr11_47375166_ENSG00000134571	0.000828192
676200	676199	chr11	26723400	rs10047424	G	A	26688566;26694949;26700259;26702602;26705304;26708024;26713205;26718711;26719953;26725078;26725340;26730607;26732854;26734188;26737820;26742923;26744854	26692798;26695076;26700362;26702768;26705390;26708091;26714148;26718799;26720082;26725218;26725494;26730926;26732905;26734253;26737901;26743579;26744974	-138.04	-132.51	11.068	0.000878106	21.2421	9.48995	0.19616	74	50	24	2481	4.46755e-05	ENSG00000148942	1.16245	chr11_26723400_ENSG00000148942	0.0230726
676950	676949	chr11	6948376	rs35792268	C	CG	6947635;6948893;6953325;6962802;6964314;6964777;6976921;7005360	6947959;6949038;6953903;6962884;6964446;6964872;6979079;7005863	-73.01	-65.89	14.251	0.000159971	3.45352	7.62599	0.0239852	17	3	14	717	0.00037665	ENSG00000149054	-1.14286	chr11_6948376_ENSG00000149054	0.0936862
677365	677364	chr11	34942836	rs11032927	C	G	34874641;34882468;34896714;34903842;34904884;34909840;34910299;34912051;34916557;34918308	34878189;34882583;34896830;34904363;34905051;34909975;34910416;34912288;34916657;34918402	-169.57	-161.93	15.291	9.21663e-05	23.6126	12.3784	0.0376198	135	81	54	2311	9.77118e-05	ENSG00000149089	0.931732	chr11_34942836_ENSG00000149089	0.0404985
678315	678314	chr11	86061661	rs11825046	T	C	86085778;86097093;86098558;86103583;86106153;86108663;86111720;86118656;86119169;86120303;86123429;86125368;86130118;86133616	86086284;86097154;86098714;86103839;86106455;86108784;86111843;86118743;86119312;86120407;86123601;86126355;86131095;86134151	-88.53	-81.89	13.285	0.000267531	30.3585	2.7865	0.063852	16	7	9	928	0.000164231	ENSG00000149201	3.44557	chr11_86061661_ENSG00000149201	0.0567751
680710	680709	chr11	62355854	rs150304760	T	G	62360686;62361731;62361988;62362453;62362736;62363220;62363482;62363751;62364788;62365496;62366690;62367638;62368094;62368495;62368895	62361512;62361879;62362106;62362542;62362964;62363363;62363579;62364297;62365184;62366111;62366789;62367818;62368161;62368747;62369312	-119.44	-112.61	13.656	0.000219563	175.416	329.886	0.0656003	14	6	8	29906	0.000349565	ENSG00000149480	-0.911187	chr11_62355854_ENSG00000149480	0.0898699
685271	685270	chr11	119293216	rs3138090	C	A	119288090;119292321;119293823;119295608	119291956;119293272;119294838;119295695	-119.26	-116.9	4.726	0.0297178	98.0347	949.882	0.844634	412	311	101	23018	0.000394418	ENSG00000154096	-3.27638	chr11_119293216_ENSG00000154096	0.0956541
686570	686569	chr11	71507074	rs112602761	T	A	71498556;71500829;71502782;71504426;71507063;71510607	71498678;71500891;71502865;71504527;71507986;71512282	-167.48	-157.77	19.428	1.04451e-05	16.1302	6.48572	0.0747006	143	105	38	2062	9.56032e-05	ENSG00000158483	1.31443	chr11_71507074_ENSG00000158483	0.0400048
687503	687502	chr11	118115526	rs2368242	T	C	118064455;118067450;118071189;118076374;118081202;118083122;118083446;118083620;118085539;118094714;118095656	118065132;118068806;118076105;118076706;118081427;118083276;118083600;118084074;118085606;118094802;118095809	-50.19	-38.43	23.506	1.2454e-06	0.469448	3.54411	0.0104448	10	1	9	115	4.59582e-06	ENSG00000160593	-2.91639	chr11_118115526_ENSG00000160593	0.00383466
690363	690362	chr11	126100932	rs618176	C	T	126071993;126074126;126075362;126075583;126078935;126080785;126081228	126073552;126074223;126075507;126076448;126079618;126081192;126081302	-137.84	-130.56	14.56	0.000135777	79.8714	33.5315	0.0646852	58	36	22	10034	0.000339886	ENSG00000165526	1.25216	chr11_126100932_ENSG00000165526	0.0885222
690693	690692	chr11	47431565	rs78598727	G	A	47428683;47430135;47431142;47431372;47431617;47433477;47434951;47435148	47429084;47430213;47431214;47431516;47431946;47434018;47435058;47438047	-325.7	-319.45	12.496	0.000407871	397.062	490.853	0.0231087	310	163	147	64020	0.000341878	ENSG00000165915	-0.305927	chr11_47431565_ENSG00000165915	0.0888475
690854	690853	chr11	47456762	rs201758760	AG	A	47440320;47440667;47441815;47442182;47444125;47444381;47445597;47445915;47446672;47446990;47447668	47440496;47440748;47441960;47442278;47444273;47444524;47445734;47446262;47446797;47447501;47447993	-205.35	-201.01	8.686	0.00320727	204.764	266.517	0.0540251	143	57	86	32979	0.000346326	ENSG00000165916	-0.380265	chr11_47456762_ENSG00000165916	0.0895105
691611	691610	chr11	94451910	rs137919874	GTTGA	G	94439597;94462087;94474104;94501508;94528177;94532556;94553466;94554696;94563216;94564618;94583279;94587098;94592690;94597900;94599107;94602363;94603854	94439763;94462221;94474154;94501726;94528326;94533477;94553551;94554987;94563360;94564707;94583424;94587247;94592880;94598025;94599930;94602638;94609918	-171.97	-165.69	12.565	0.000392949	109.4	313.85	0.202455	91	28	63	18257	0.000194321	ENSG00000166025	-1.52046	chr11_94451910_ENSG00000166025	0.0632697
693098	693097	chr11	6628053	rs2255405	G	A	6632419;6632619;6633189	6632534;6633179;6633898	-179.31	-174.05	10.52	0.00118119	68.382	40.6454	0.0330598	129	61	68	10809	0.000239552	ENSG00000166337	0.750525	chr11_6628053_ENSG00000166337	0.0720757
693383	693382	chr11	6693261	rs7128609	C	A	6642556;6645961;6646429;6646828;6647151;6647400;6647783;6648020;6649852;6650683;6650903;6651230;6652284;6652542;6652847;6653262;6654643;6655020;6655349;6661048;6676794	6645621;6646099;6646712;6646958;6647305;6647611;6647896;6648898;6650061;6650808;6651142;6652094;6652441;6652638;6653040;6654287;6654879;6655251;6655537;6662964;6677085	-1154.52	-1149.49	10.075	0.0015028	1676.92	1186.69	0.101863	1883	1070	813	287855	4.39233e-06	ENSG00000166341	0.498871	chr11_6693261_ENSG00000166341	0.0036729
693994	693993	chr11	8046080	rs79768935	A	G	8040791;8060180;8061192;8102909;8111157;8111616;8115593;8117045;8118232;8118775;8119261;8120305;8122050;8122373	8040905;8060575;8061239;8103095;8111208;8111778;8115736;8117212;8118353;8118972;8119373;8120422;8122148;8122544	-119.92	-114.3	11.24	0.000800361	17.9149	56.8175	0.0757501	95	41	54	4104	0.00020956	ENSG00000166402	-1.66518	chr11_8046080_ENSG00000166402	0.0662262
694247	694246	chr11	74644305	rs7102619	C	T	74518784;74556118;74559160;74561915;74563034;74570203;74574026;74617284;74617885;74620934;74632259;74638436;74641345;74642810;74644306;74647929;74651830;74656063;74659973	74519231;74556316;74559507;74562248;74563127;74570328;74575159;74617501;74618318;74621057;74632392;74638533;74641417;74642841;74644917;74648113;74651927;74656130;74660245	-116.31	-108.61	15.396	8.71566e-05	11.6144	36.8014	0.0604206	57	19	38	1779	6.28494e-05	ENSG00000166435	-1.66385	chr11_74644305_ENSG00000166435	0.0293831
697089	697088	chr11	67351774	rs2370143	C	T	67374323;67375697;67376897;67377852;67379843	67375087;67376193;67377739;67379736;67380006	-169.74	-162.12	15.229	9.52294e-05	837.711	397.41	0.0734813	53	32	21	112866	0.000121126	ENSG00000167792	1.07582	chr11_67351774_ENSG00000167792	0.0466534
697339	697338	chr11	67295949	rs7934075	T	C	67273968;67274524;67275063	67274483;67274968;67276120	-130.39	-125.21	10.349	0.0012954	72.5517	161.224	0.0734359	32	15	17	22633	0.000319735	ENSG00000167797	-1.15199	chr11_67295949_ENSG00000167797	0.085557
703480	703479	chr11	66825559	rs58876856	T	C	66824289;66833367;66834209;66837760;66838906	66824505;66833454;66834318;66838030;66839484	-126.77	-118	17.539	2.81419e-05	103.235	45.0124	0.0437524	49	16	33	14115	1.09016e-05	ENSG00000173156	1.19754	chr11_66825559_ENSG00000173156	0.00768377
703676	703675	chr11	65364718	rs191801725	G	A	65365226;65366865;65373064;65373193;65373417;65373906;65374636;65375112	65366099;65367239;65373113;65373323;65373867;65374497;65374984;65382853	-142.54	-135.41	14.268	0.000158498	140.904	319.173	0.0790066	52	18	34	24074	0.000100159	ENSG00000173327	-1.17963	chr11_65364718_ENSG00000173327	0.0412586
709821	709820	chr11	693787	rs10794333	A	G	695616;698869;700615;702945;704442	695846;700235;701127;704129;705028	-132.19	-126.99	10.387	0.0012688	82.8511	36.2613	0.0824609	46	27	19	11201	5.4649e-05	ENSG00000177042	1.19209	chr11_693787_ENSG00000177042	0.0266555
711268	711267	chr11	827713	rs61876746	A	T	826144;827248;827578;828230;828852;831535	826266;827459;827711;828772;831295;831991	-240.61	-230.82	19.564	9.72873e-06	35.5881	89.0903	0.166794	237	87	150	8335	3.60706e-05	ENSG00000177685	-1.32387	chr11_827713_ENSG00000177685	0.0196207
712829	712828	chr11	35650467	rs113204032	A	T	35639735	35642419	-115.64	-106.19	18.899	1.37815e-05	29.4288	183.528	0.158375	46	37	9	9279	0.000153238	ENSG00000179431	-2.6407	chr11_35650467_ENSG00000179431	0.0542371
715187	715186	chr11	2427291	rs800342	A	C	2421718;2422248;2423069;2423841	2422028;2422715;2423680;2425106	-121.97	-115	13.95	0.000187745	197.565	119.864	0.0460633	30	13	17	21015	0.000349019	ENSG00000184281	0.720929	chr11_2427291_ENSG00000184281	0.0898212
718629	718628	chr11	130199597	rs265304	C	T	130096572;130106005;130106526;130108339;130108710;130130751;130184270	130104168;130106111;130106988;130108502;130109791;130131826;130184581	-157.54	-152.19	10.705	0.00106859	208.115	112.139	0.0941201	72	44	28	20300	0.000168193	ENSG00000196323	0.892093	chr11_130199597_ENSG00000196323	0.0574676
719182	719181	chr11	112063403	rs202191028	T	TC	112046190;112046479;112050001;112064197;112070422;112071098;112072746;112084447;112085440;112086832;112088484;112094656	112046412;112047181;112050568;112065478;112070550;112071496;112072913;112084584;112086460;112087053;112089652;112095422	-122.99	-116.97	12.048	0.000518611	34.5325	91.4285	0.117344	40	13	27	5460	0.000171128	ENSG00000197580	-1.40469	chr11_112063403_ENSG00000197580	0.0581233
719520	719519	chr11	12416799	rs199923311	A	AT	12398732;12419788;12474282;12495291;12495460;12498664;12499394;12518005;12525861;12530131;12533061;12534700;12534846;12535544;12539157;12539992;12549396	12399330;12419900;12474578;12495381;12495530;12498768;12502356;12518145;12525976;12530205;12533080;12534712;12535351;12535612;12539258;12540064;12552348	-296.94	-291.75	10.394	0.00126448	200.203	359.009	0.106642	270	124	146	45041	0.000238804	ENSG00000197702	-0.842556	chr11_12416799_ENSG00000197702	0.0719642
721932	721931	chr11	62367186	rs2516634	G	A	62327073;62327541;62327754;62334278;62334871;62338437;62339012;62339310;62340056;62341454;62342149	62327309;62327665;62327926;62334482;62335000;62338580;62339154;62339373;62341445;62341558;62342401	-332.22	-318.62	27.203	1.832e-07	46.5763	718.262	0.137351	812	72	740	74853	0.000363176	ENSG00000254772	-3.94684	chr11_62367186_ENSG00000254772	0.0920498
724590	724589	chr12	31222178	rs12425683	G	T	31226779;31227154;31230879;31231324;31236747;31237517;31237732;31237903;31238959;31240510;31241978;31243971;31244487;31245780;31246179;31247229;31247689;31249275;31249569;31249793;31250819;31253341;31253933;31254447;31255148;31255361;31255870;31256251;31256511	31227025;31227261;31231222;31231471;31236995;31237603;31237845;31238060;31239146;31240917;31243028;31244207;31244805;31245826;31246654;31247568;31247756;31249313;31249679;31249924;31250931;31253781;31254409;31254916;31255269;31255663;31256152;31256329;31257725	-231.45	-209.46	43.988	3.30422e-11	39.7601	10.1302	0.0883353	313	246	67	2795	6.848e-06	ENSG00000013573	1.97266	chr12_31222178_ENSG00000013573	0.00531096
726424	726423	chr12	33037790	rs7979825	T	C	32943679;32945578;32949043;32955337;32973823;32975401;32976979;32993962;32996116;33003700;33021861;33030780;33031854;33047217;33049443	32945426;32945809;32949232;32955490;32974748;32975565;32977339;32994139;32996247;33003907;33021996;33031477;33031966;33047712;33049774	-1823.77	-1817.56	12.418	0.000425319	1517.66	989.891	0.137067	2511	1487	1024	166715	0.000271715	ENSG00000057294	0.616507	chr12_33037790_ENSG00000057294	0.0774155
730059	730058	chr12	96164581	rs201318808	T	TC	96051583;96057173;96059586;96063854;96076483;96077274;96104219;96106990;96131644;96133674;96180717;96183564;96184029;96184033;96184890	96052998;96057409;96059756;96063922;96076598;96077487;96104407;96107116;96131922;96133773;96181246;96183726;96184032;96184542;96184930	-938.09	-934.5	7.184	0.00735535	399.916	290.009	0.428005	1160	643	517	47614	6.91652e-06	ENSG00000074527	0.463599	chr12_96164581_ENSG00000074527	0.00534237
743367	743366	chr12	56867876	rs201629881	C	CT	56810903;56811691;56811918;56814353;56814747;56815890;56816631;56817058;56817368;56817581;56818546;56818799;56822020;56822333;56822667;56823889;56824665;56825255;56826153;56826810;56827165;56827322;56827557;56827858;56843094	56811570;56811792;56812143;56814665;56815800;56816005;56816776;56817259;56817491;56817678;56818697;56818936;56822189;56822436;56822884;56824065;56824752;56825388;56826308;56826911;56827227;56827436;56827710;56828015;56843187	-163.22	-152.38	21.691	3.20209e-06	54.5834	135.215	0.0489701	97	38	59	9623	9.57873e-06	ENSG00000111602	-1.30872	chr12_56867876_ENSG00000111602	0.00693069
744493	744492	chr12	102079919	rs200846562	TC	T	102090725;102091405;102107868;102108282;102108662;102110506;102111015;102113268;102113901;102116946;102117500;102124299;102133356;102136175;102137493	102090806;102091912;102108062;102108423;102108854;102110590;102111172;102113294;102114032;102117104;102117625;102124414;102133547;102136284;102137918	-234.3	-230	8.585	0.00338912	91.9414	53.9438	0.0944953	193	111	82	9579	0.000286695	ENSG00000111666	0.769257	chr12_102079919_ENSG00000111666	0.0799123
749722	749721	chr12	28289524	rs144732514	A	AT	28286182;28299016;28332210;28336659;28343360;28344178;28351876;28378728;28379073;28408495;28408937;28409658;28412297;28421536;28455567;28457559;28458582;28459675;28460578;28515371;28544237;28565687;28603094;28603283;28605411;28636985;28701996;28724150;28726173;28732785	28286265;28299103;28332277;28336772;28343574;28344267;28351989;28378794;28379132;28408770;28409011;28410178;28412375;28421650;28455744;28457644;28458739;28459878;28460682;28515448;28544344;28565871;28603192;28603351;28605587;28637162;28703099;28724196;28726792;28732883	-107.78	-101.5	12.557	0.000394653	54.1969	128.742	0.0750363	18	7	11	6768	0.000373531	ENSG00000123106	-1.2482	chr12_28289524_ENSG00000123106	0.0933569
759985	759984	chr12	4760978	rs11063282	G	A	4740488;4758261;4762667;4763458;4763991;4764899;4766340;4768202;4771699;4776703;4777623;4778907;4791371;4794146;4796104	4740548;4758341;4762844;4763628;4764544;4765116;4767005;4768343;4771809;4776820;4777876;4778983;4791473;4794491;4798454	-235.49	-230.09	10.808	0.00101042	330.161	192.6	0.0979312	172	99	73	36331	0.000384883	ENSG00000139180	0.777562	chr12_4760978_ENSG00000139180	0.0944839
760870	760869	chr12	48393106	rs1793955	G	T	48366748;48367872;48368458;48369100;48369746;48370297;48370595;48370885;48371103;48371383;48371793;48372074;48372380;48373294;48373792;48374337;48374698;48375126;48375559;48375728;48376285;48376631;48376876;48377168;48377466;48377870;48378329;48378778;48379317;48379511;48379695;48380119;48380618;48380861;48381052;48381394;48382209;48383011;48383544;48386661;48387241;48387592;48387777;48388207;483…	48367336;48368114;48368645;48369388;48369853;48370350;48370702;48370938;48371228;48371436;48371900;48372181;48372541;48373347;48373845;48374444;48374751;48375179;48375612;48375943;48376392;48376729;48376920;48377221;48377638;48377923;48378382;48378876;48379370;48379609;48379748;48380226;48380671;48380959;48381096;48381492;48382254;48383064;48383588;48386714;48387285;48387645;48387830;48388260;483…	-2003.95	-1998.16	11.575	0.000668494	2399.63	1645.76	0.577023	3084	1584	1500	173153	3.95332e-05	ENSG00000139219	0.544058	chr12_48393106_ENSG00000139219	0.021057
761837	761836	chr12	100984769	rs35691	C	T	100967461;100967587;100972365;100985514;100986152;100987396;100988653;100994160;100995416;101004786;101005778;101011522;101012227;101016053;101017340;101021267	100967563;100967778;100972578;100985634;100986227;100987751;100988700;100994328;100995531;101005041;101006312;101011585;101012465;101016160;101020642;101022064	-97.57	-89.95	15.238	9.47686e-05	10.0274	25.8095	0.0791162	22	5	17	1974	0.000214141	ENSG00000139354	-1.36395	chr12_100984769_ENSG00000139354	0.0670949
766130	766129	chr12	40502698	rs111248187	ATT	A	40148823;40158262;40223210;40229483;40258564;40265600;40343292;40422103;40441853;40499055	40154054;40158414;40224282;40229562;40258684;40265763;40345167;40422311;40442012;40499891	-202.24	-197.29	9.89	0.00166178	204.469	87.4767	0.182638	123	74	49	12817	7.93142e-05	ENSG00000151229	1.22491	chr12_40502698_ENSG00000151229	0.0349945
769352	769351	chr12	57525756	rs4759275	G	A	57490633;57490851;57492288;57492528;57493550;57493779;57494629;57496073;57496612;57497056;57498509;57498934;57499251;57500311;57500476;57501014;57501388;57501946;57503724;57504165;57504893;57525804	57490761;57491073;57492380;57493223;57493686;57493873;57494682;57496279;57496773;57498369;57498596;57499122;57500122;57500363;57500614;57501097;57501526;57502082;57504123;57504326;57505216;57525922	-150.21	-140.76	18.901	1.37667e-05	96.7415	247.231	0.103863	56	18	38	25667	0.000221169	ENSG00000166888	-1.35365	chr12_57525756_ENSG00000166888	0.0683303
770991	770990	chr12	53324855	rs11615553	C	G	53290977;53292245;53293559;53294372;53297276;53298442;53300305;53300432;53320196;53342268	53291402;53292683;53293849;53295988;53297432;53298863;53300402;53300844;53320253;53342612	-2272.42	-2258.1	28.623	8.79255e-08	3329.15	1768.92	0.15344	5053	3658	1395	314160	0.000145628	ENSG00000170421	0.912285	chr12_53324855_ENSG00000170421	0.0523698
771575	771574	chr12	121861424	rs28557279	C	A	121837844;121840545;121842652;121847258;121853962;121855307;121857701;121858380;121861189	121838021;121840610;121842916;121847580;121854412;121856543;121858137;121858581;121862154	-201.72	-191.86	19.721	8.96157e-06	80.893	111.429	0.0253384	154	82	72	13316	1.03006e-06	ENSG00000170633	-0.462038	chr12_121861424_ENSG00000170633	0.00106828
774285	774284	chr12	58228104	rs79358031	T	C	58213710;58217687;58218010;58220129;58220779;58221317;58223231;58239223;58240155	58217510;58217872;58218326;58220185;58221190;58221373;58223379;58239317;58240522	-183.01	-177.42	11.191	0.000822077	391.554	155.022	0.0553889	91	40	51	53731	0.000279648	ENSG00000175215	1.33674	chr12_58228104_ENSG00000175215	0.0786749
777300	777299	chr12	95630658	rs7980356	T	C	95470525;95478274;95479319;95483345;95485483;95486475;95488368;95498783;95500730;95501339;95502124;95502279;95507427;95510614;95528515;95531298;95535164;95546587;95546702;95566376;95582968;95583341;95602619;95611001	95475332;95478422;95479684;95483472;95485585;95486621;95488470;95498862;95500813;95501407;95502195;95502337;95507477;95510749;95528602;95531454;95535315;95546617;95546769;95566520;95583255;95583417;95605043;95611258	-413.54	-409.69	7.696	0.00553408	309.218	192.514	0.0915354	444	257	187	26545	0.000396512	ENSG00000180263	0.683661	chr12_95630658_ENSG00000180263	0.0959107
777529	777528	chr12	10679145	rs7134067	A	G	10658201;10675202	10660090;10675734	-135.95	-114.55	42.808	6.03922e-11	143.149	4.0461e-11	0.191258	403	319	84	15735	3.74687e-08	ENSG00000180574	41.6861	chr12_10679145_ENSG00000180574	5.60283e-05
777783	777782	chr12	123457557	rs73408894	C	G	123466500	123467456	-112.39	-106.5	11.781	0.000598342	128.388	99.8377	0.0340132	24	13	11	18662	0.000133192	ENSG00000182196	0.362854	chr12_123457557_ENSG00000182196	0.0494845
778737	778736	chr12	123881176	rs28372579	A	G	123868320;123872989;123873447;123873818;123874589;123875177;123875927;123879594;123880892;123888120;123889431;123892040	123868755;123873304;123873729;123874101;123874697;123875851;123875977;123879813;123880979;123888179;123889621;123893905	-311.57	-296.15	30.845	2.79479e-08	71.6363	141.414	0.0642384	350	103	247	16183	1.78523e-05	ENSG00000183955	-0.981162	chr12_123881176_ENSG00000183955	0.0113834
782133	782132	chr12	124254088	rs73420368	C	T	124247042;124252153;124256148;124257381;124258696;124265627;124267654;124268494;124270293;124272351;124274474;124278489;124281203;124283793;124284763;124285828;124288208;124289380;124293344;124297711;124303497;124303695;124305127;124311234;124315093;124317661;124319953;124323003;124325869;124330147;124330518;124332508;124333277;124335435;124337753;124341603;124343697;124345544;124349142;124350498…	124247097;124252236;124256245;124257489;124258811;124265846;124267811;124268724;124270483;124272549;124274668;124278659;124281379;124283918;124284935;124285979;124288372;124289587;124293500;124298804;124303613;124303797;124305305;124311445;124315246;124317894;124320075;124323236;124326092;124330416;124330701;124332642;124333429;124335623;124337899;124341794;124343815;124345717;124349277;124350620…	-159.13	-152.85	12.576	0.00039077	47.0349	105.579	0.0932352	91	34	57	8212	0.000378592	ENSG00000197653	-1.16652	chr12_124254088_ENSG00000197653	0.0938022
786368	786367	chr13	95251445	rs200192405	G	GT	95226308;95228568;95229625;95230259;95230984;95231540;95233345;95235348;95243107;95244495;95246095;95248229	95227106;95228665;95229683;95230424;95231027;95232207;95233443;95235490;95243197;95244563;95246161;95248511	-80.73	-74.23	12.999	0.00031164	29.9473	18.5315	0.0267703	10	8	2	2912	0.000220272	ENSG00000088451	0.692446	chr13_95251445_ENSG00000088451	0.0681404
786983	786982	chr13	99237755	rs115346975	G	A	99102455;99107675;99112626;99114028;99115945;99118630;99127075;99127504;99134519;99157282;99161033;99171497;99174029;99228249;99228999;99230163	99105463;99109558;99112694;99114151;99116090;99118815;99127232;99127612;99134575;99157307;99161221;99171727;99174252;99228458;99229122;99230194	-120.83	-115.53	10.6	0.00113082	214.75	139.453	0.0506867	22	11	11	28244	0.000264196	ENSG00000102572	0.622879	chr13_99237755_ENSG00000102572	0.0762227
788055	788054	chr13	41368989	rs12428672	C	A	41303432;41323274;41326409;41328155;41331009;41333084;41340882;41344885;41345121	41303737;41323749;41326543;41328228;41331149;41333242;41341169;41345079;41345309	-112.23	-109.05	6.347	0.0117563	85.5948	46.5294	0.067778	25	13	12	9532	7.70743e-05	ENSG00000102738	0.879381	chr13_41368989_ENSG00000102738	0.0341497
792535	792534	chr13	24145162	rs7995083	T	C	24144509;24153498;24159595;24164289;24167484;24168366;24190006;24200846;24233189;24234504;24242119;24242831;24247511	24144987;24153668;24159684;24164391;24167594;24168550;24190184;24200931;24233353;24234629;24242221;24243412;24250232	-722.15	-715.23	13.842	0.000198793	381.367	226.239	0.220659	911	584	327	47373	4.24245e-05	ENSG00000127863	0.753332	chr13_24145162_ENSG00000127863	0.0221611
792735	792734	chr13	26816904	rs137860601	A	G	26706253;26786905;26792648;26793433;26795385;26795651;26795919	26706589;26789729;26792743;26793804;26795467;26795840;26796791	-168.33	-163.06	10.544	0.00116553	196.067	422.014	0.0656737	84	40	44	26879	6.75177e-05	ENSG00000127870	-1.10594	chr13_26816904_ENSG00000127870	0.0310683
793335	793334	chr13	20444690	rs9579728	T	C	20397622;20409617;20411593;20412840;20425495;20436539;20437590	20399375;20409829;20411961;20413125;20426330;20436606;20437776	-128.75	-120.43	16.644	4.50951e-05	49.8402	34.6406	0.0248137	70	39	31	4748	0.000226709	ENSG00000132950	0.524846	chr13_20444690_ENSG00000132950	0.0693423
794351	794350	chr13	40228141	rs9532411	C	T	40229764;40230254;40230963;40233501;40234947;40239233;40251605;40252229;40253484;40256308;40261640;40263897;40268771;40273638;40293373;40293797;40297470;40298645;40301606;40325083;40362472	40230016;40230412;40231027;40233644;40235018;40239291;40251716;40252281;40254182;40256610;40261936;40263961;40268862;40273755;40293504;40293964;40297577;40298698;40301685;40326769;40365802	-234.21	-228.84	10.728	0.00105522	127.782	190.712	0.065496	199	74	125	16099	8.07151e-05	ENSG00000133103	-0.577711	chr13_40228141_ENSG00000133103	0.0353765
797339	797338	chr13	50065083	rs9591264	G	A	50069746;50070372;50071192;50080771;50087195;50092154;50095030;50095274;50096065;50097311;50098221;50099909;50100325;50101342;50102647	50070231;50070736;50071353;50080892;50087302;50092970;50095169;50095636;50096243;50098216;50098352;50100073;50100594;50101490;50103123	-159.8	-152.49	14.631	0.000130737	17.2864	32.4893	0.0401054	116	50	66	2901	8.42973e-05	ENSG00000136147	-0.910327	chr13_50065083_ENSG00000136147	0.0366796
800571	800570	chr13	39264459	rs61742843	A	G	39261266;39271835;39338441;39343715;39357207;39358694;39395833;39420710;39422598;39424175;39425081;39425823;39430263;39432012;39433424;39435568;39438412;39446879;39448619;39450159;39450385;39451254;39452271;39452968;39454421	39266654;39271924;39338587;39343945;39357332;39358945;39395985;39420859;39422807;39424372;39425245;39426005;39430393;39432170;39433727;39435699;39438743;39447071;39448723;39450286;39450519;39451380;39452458;39453114;39460074	-134.19	-127.72	12.948	0.00032023	58.1851	194.566	0.20739	50	14	36	8858	0.000178651	ENSG00000150893	-1.74154	chr13_39264459_ENSG00000150893	0.0599694
803803	803802	chr13	44464090	rs7989857	C	T	44453969;44455088;44456321;44457907;44462893;44464250;44465585	44454255;44455683;44456499;44458072;44463118;44464410;44468068	-321.59	-317.96	7.261	0.00704652	123.658	81.7125	0.238208	306	183	123	11079	0.00031088	ENSG00000179630	0.597727	chr13_44464090_ENSG00000179630	0.0840326
806501	806500	chr13	36865081	rs9547086	C	T	36804912;36814707;36818594;36848439;36854194;36856965;36857606;36869915	36805429;36814803;36818750;36848664;36855397;36857543;36857646;36869994	-54.09	-42.23	23.729	1.10925e-06	0.683162	3.38609	0.00185453	16	3	13	125	6.87632e-08	ENSG00000242715	-2.30932	chr13_36865081_ENSG00000242715	9.73521e-05
810501	810500	chr14	56963072	rs11628283	T	C	56955072;56958051;57046338;57046511;57051719;57052411;57059833;57070533;57072288;57075824;57078963;57082169;57083901;57085312;57086076;57088249;57092100;57099713;57101617;57103226;57113961;57116790	56955310;56958299;57046391;57046792;57051750;57052630;57060035;57070710;57072401;57076003;57080628;57082982;57084015;57085481;57086184;57088420;57092248;57099889;57101671;57103316;57116233;57117324	-110.94	-104.5	12.881	0.000331993	58.6413	97.7126	0.0479526	28	12	16	7811	9.41884e-05	ENSG00000070269	-0.736628	chr14_56963072_ENSG00000070269	0.039656
812047	812046	chr14	102549262	rs10782495	A	G	102547075;102548448;102549002;102549779;102550130;102550736;102551635;102552095;102553323;102568212	102548158;102548781;102549639;102550030;102550571;102551335;102552044;102552715;102553528;102568422	-2303.2	-2297.92	10.576	0.00114586	5103.57	3530.63	0.156447	3377	1969	1408	606731	0.000241287	ENSG00000080824	0.531581	chr14_102549262_ENSG00000080824	0.0722499
813753	813752	chr14	23663685	rs2331940	A	G	23594504;23597228;23598470;23600670;23607130;23608633;23609680;23612288;23615974;23623468;23624375;23634494;23635545;23651973	23596552;23597573;23599352;23600766;23607420;23608756;23609833;23612413;23616141;23623610;23624667;23634645;23635749;23652883	-118.49	-113.09	10.802	0.00101388	14.4231	35.4045	0.114919	36	13	23	4452	0.000188014	ENSG00000092068	-1.29555	chr14_23663685_ENSG00000092068	0.0620531
813895	813894	chr14	20919623	rs3120067	T	C	20914570;20915774;20916892;20919416;20920118;20922728	20915679;20916330;20919038;20919611;20920611;20923264	-363.42	-356.97	12.913	0.00032628	53.0562	81.1563	0.110198	384	163	221	10810	4.61211e-05	ENSG00000092094	-0.613182	chr14_20919623_ENSG00000092094	0.0236174
816667	816666	chr14	53165775	rs10139947	C	A	53173890;53175027;53175201;53176293;53177264;53178128;53180599;53184799;53187579;53187828;53188218;53194217	53174247;53175106;53175807;53177053;53177886;53178242;53180750;53185756;53187699;53187908;53190754;53195305	-119.34	-110.89	16.892	3.9578e-05	159.224	104.568	0.0361417	36	25	11	15648	0.00036834	ENSG00000100519	0.606616	chr14_53165775_ENSG00000100519	0.0926466
817685	817684	chr14	77865227	rs7145918	G	A	77801364;77809521;77810040;77812692;77818016;77843279	77808331;77809826;77810166;77812821;77818094;77843452	-115.06	-109.56	11.003	0.000909447	68.0316	133.011	0.0717856	24	11	13	10269	7.0971e-05	ENSG00000100580	-0.967269	chr14_77865227_ENSG00000100580	0.0322551
817923	817922	chr14	59657870	rs4533186	T	C	59655364;59730159;59757935;59766433;59781998;59787208;59789610;59790846;59791068;59792382;59792678;59793228;59793651;59797219;59797927;59798531;59805103;59806792;59814257;59819244;59820594;59821879;59824019;59825973;59827360;59828979;59834147;59835368	59655486;59732879;59758226;59766733;59782069;59787302;59789943;59790956;59791172;59792448;59792833;59793366;59793709;59797406;59798226;59798638;59805132;59806898;59814341;59819350;59820682;59822051;59824048;59826222;59827580;59830500;59834317;59838123	-184.75	-176.66	16.189	5.73128e-05	394.212	208.155	0.0787501	104	68	36	33454	4.63863e-05	ENSG00000100592	0.921313	chr14_59657870_ENSG00000100592	0.0237312
819241	819240	chr14	69716957	rs17106817	T	C	69725994;69726681;69765258;69787428;69791409;69792054;69792679;69795167;69798181;69799239;69799802;69800179;69800383;69805368;69806244;69808398;69813757;69814594;69818746;69820049	69726514;69727184;69765388;69787585;69791507;69792121;69792744;69795288;69798268;69799320;69799886;69800317;69800461;69805494;69806340;69808481;69813898;69818458;69819388;69821183	-158.43	-152.67	11.515	0.000690363	89.8638	44.9627	0.0770179	92	54	38	7923	1.44631e-05	ENSG00000100626	0.999011	chr14_69716957_ENSG00000100626	0.00968996
819906	819905	chr14	104193439	rs28483843	C	T	104182067;104190846;104195123;104195428;104199320	104182316;104194429;104195320;104199099;104200005	-462.95	-456.69	12.532	0.000400148	110.403	163.215	0.0584013	521	246	275	20144	0.000388141	ENSG00000100711	-0.563994	chr14_104193439_ENSG00000100711	0.0948936
821056	821055	chr14	92517355	rs4904831	C	T	92432335;92439061;92440971;92441516;92442452;92443470;92454628;92460153;92461696;92465584;92466312;92469763;92473984;92477330;92478099;92480559;92482040;92484026;92487900;92491654;92496885;92499536;92505891;92507224	92436237;92439205;92441087;92441630;92442533;92443592;92454727;92460256;92461859;92465777;92466452;92472792;92474196;92477416;92478139;92480921;92482205;92484094;92488175;92491764;92497120;92499597;92506403;92507240	-155.78	-148.91	13.742	0.000209659	172.253	283.723	0.0748807	68	28	40	25558	0.00018966	ENSG00000100815	-0.719954	chr14_92517355_ENSG00000100815	0.0623185
822126	822125	chr14	35860366	rs78921689	T	A	35870717;35871600;35872221;35872738;35873624	35871266;35872065;35872636;35873346;35873955	-139.86	-133.35	13.026	0.000307248	54.2235	85.0748	0.0307373	78	33	45	8474	0.000381923	ENSG00000100906	-0.649814	chr14_35860366_ENSG00000100906	0.0941771
824770	824769	chr14	74762770	rs74063830	A	G	74752126;74754513;74756730;74756994;74758990;74759254;74759451;74760757;74762433;74763036;74765764;74766602;74766853;74769578	74753519;74756656;74756821;74757202;74759079;74759345;74760013;74761901;74762682;74764772;74766378;74766738;74766971;74769759	-1330.7	-1326.94	7.516	0.00611695	139.094	116.177	0.161304	1779	965	814	19316	0.000186502	ENSG00000119688	0.259736	chr14_74762770_ENSG00000119688	0.0617101
826191	826190	chr14	104091331	rs74385751	C	T	104095514;104158696;104159890;104167538	104095831;104158762;104160384;104167888	-594.94	-587.92	14.039	0.000179094	97.9641	62.4503	0.0565272	750	450	300	15262	2.32952e-05	ENSG00000126214	0.649545	chr14_104091331_ENSG00000126214	0.0140106
829315	829314	chr14	20870965	rs114848862	A	G	20833826;20836957;20837503;20837833;20839377;20839648;20840892;20841170;20841429;20841666;20841837;20842588;20843914;20844263;20845439;20845759;20846183;20846539;20846913;20847140;20848089;20848394;20849090;20849472;20849712;20850072;20850383;20850782;20851333;20851647;20851902;20852197;20852550;20852759;20853144;20854234;20854606;20856064;20857397;20857769;20858840;20859097;20859758;20863609;208…	20836718;20837061;20837735;20837938;20839473;20839791;20841016;20841306;20841561;20841742;20841969;20842695;20844027;20844423;20845651;20845912;20846395;20846694;20847012;20847264;20848212;20848634;20849204;20849560;20849845;20850222;20850515;20850874;20851512;20851803;20852077;20852391;20852667;20852872;20853268;20854354;20854782;20856222;20857456;20857899;20858917;20859255;20859926;20863786;208…	-233.89	-228.97	9.853	0.00169582	93.2942	151.904	0.093198	194	77	117	15172	0.000310849	ENSG00000129566	-0.703301	chr14_20870965_ENSG00000129566	0.0840326
830940	830939	chr14	24898693	rs2273631	C	T	24895738;24897492	24897192;24897611	-87.75	-72.95	29.605	5.29775e-08	3.32222	14.6048	0.0502063	26	1	25	1007	3.62839e-06	ENSG00000139899	-2.13622	chr14_24898693_ENSG00000139899	0.00312548
831567	831566	chr14	56595026	rs12882094	G	A	56584532;56585093;56585827;56645053;56746394;56755155;56756986;56763318	56584798;56585455;56585928;56645182;56746495;56755352;56757174;56768244	-111.65	-109.07	5.147	0.023286	8.75942	16.4704	0.0946829	44	17	27	1482	7.34446e-05	ENSG00000139946	-0.910968	chr14_56595026_ENSG00000139946	0.0330511
832791	832790	chr14	92394172	rs10149504	C	T	92335756;92339841;92343831;92344272;92347636;92349298;92353537;92357565;92361294;92403291;92404674;92406194;92406909;92408381;92409251;92413055;92413557;92414279	92336729;92341160;92344026;92344386;92347762;92349420;92353656;92357681;92361416;92403545;92404796;92406294;92406960;92408524;92409305;92413418;92414167;92414331	-115.27	-111.95	6.627	0.0100467	24.3198	224.359	0.199	20	8	12	5154	3.95394e-05	ENSG00000140092	-3.20561	chr14_92394172_ENSG00000140092	0.021057
835209	835208	chr14	74419825	rs4903159	G	A	74402652;74404305;74404651;74407629;74409072;74411038;74412989	74402791;74404404;74404815;74407756;74409418;74411588;74413308	-120.71	-113.89	13.644	0.000220985	25.2656	14.3832	0.0304659	67	43	24	2528	0.00021858	ENSG00000156050	0.81279	chr14_74419825_ENSG00000156050	0.0677801
835723	835722	chr14	24402804	rs10709597	TC	T	24422795;24424244;24429111;24434971;24435141;24435492;24436420;24437966	24423125;24424421;24429212;24435041;24435192;24435626;24437332;24438488	-336.33	-299.47	73.719	0	30.811	9.24737	0.0855984	444	348	96	2294	0	ENSG00000157326	1.73633	chr14_24402804_ENSG00000157326	0
840027	840026	chr14	104010003	rs879553	C	A	103995521;103996287;103998919;104000887	103995598;103996646;103999185;104003410	-203.87	-199.46	8.818	0.00298282	54.4632	92.6331	0.11643	218	93	125	11493	0.000270867	ENSG00000166166	-0.766246	chr14_104010003_ENSG00000166166	0.0773281
840984	840983	chr14	23277758	rs7144397	G	A	23299088;23299396;23302476;23303381	23299319;23301287;23302698;23304246	-205.79	-200.3	10.976	0.000922773	56.5067	86.0216	0.0625482	165	65	100	9226	0.000377126	ENSG00000172590	-0.606277	chr14_23277758_ENSG00000172590	0.0937514
844527	844526	chr14	105203678	rs7160733	G	A	105219437;105220055;105221967;105233127;105234201;105234729	105219656;105220225;105225996;105233234;105234344;105234831	-305.74	-285.07	41.346	1.27539e-10	66.6562	149.418	0.0901214	312	101	211	14987	7.49039e-08	ENSG00000184990	-1.16454	chr14_105203678_ENSG00000184990	0.000105264
845570	845569	chr14	105420215	rs2278607	T	C	105403581;105421820;105422925;105423747;105423951;105436793;105444520	105421739;105421970;105423026;105423845;105424009;105436818;105444694	-2476.6	-2451	51.202	8.33222e-13	1223.91	790.619	0.191676	3661	2225	1436	137541	2.87893e-11	ENSG00000185567	0.630443	chr14_105420215_ENSG00000185567	5.01264e-08
846241	846240	chr14	24643903	rs66612000	G	T	24649889;24650719;24650917;24651161;24651484;24651742;24652182;24652989;24653204;24653504;24653856;24654073;24654389;24654665;24655067;24655335;24655493;24655914;24656084;24656291;24656606	24649964;24650823;24651049;24651369;24651629;24652048;24652873;24653104;24653315;24653624;24653969;24654186;24654518;24654773;24655176;24655411;24655657;24655997;24656185;24656356;24658170	-202.88	-197.13	11.499	0.000696287	108.818	248.37	0.0433478	147	71	76	17581	4.43749e-05	ENSG00000196497	-1.19057	chr14_24643903_ENSG00000196497	0.0229381
847016	847015	chr14	23856437	rs60867292	G	C	23851199;23851637;23852434;23853651;23854125;23855137;23855524;23856738;23856967;23857364;23858068;23858602;23858802;23859266;23861771;23862121;23862551;23862875;23863277;23865493;23865903;23866172;23866379;23866752;23867937;23868921;23869918;23871673;23871906;23872557;23872924;23873505;23873920;23874309;23874432;23874836;23876232;23876785;23877462	23851272;23851771;23852529;23853926;23854250;23855340;23855832;23856862;23857132;23857547;23858264;23858720;23858928;23859655;23861861;23862266;23862727;23863117;23863532;23865629;23866026;23866289;23866466;23866822;23868246;23869635;23870186;23871811;23872009;23872655;23872987;23873597;23874031;23874336;23874588;23874979;23876445;23876825;23877486	-5678.79	-5665.43	26.722	2.34981e-07	7011.76	4381.41	0.252819	9299	5400	3899	1122018	0.000306657	ENSG00000197616	0.678381	chr14_23856437_ENSG00000197616	0.0833314
847387	847386	chr14	50135574	rs8019884	A	G	50159823;50166768;50175877;50176427;50176981;50190592;50192326;50195644;50196208;50199422;50201307;50206816;50210471;50217728;50218304	50160008;50166907;50175947;50176544;50177099;50190670;50192487;50195727;50196266;50199534;50201379;50206900;50210523;50217824;50219870	-84.74	-81.25	6.978	0.00825145	5.54204	10.4409	0.0357227	33	10	23	727	0.00018928	ENSG00000197776	-0.913757	chr14_50135574_ENSG00000197776	0.0622375
849068	849067	chr14	100071706	rs202039988	AGGCGG	A	99982525;99983425;99988470;99988715;99988905;100002352;100039057;100042800;100046358;100069504	99982623;99983520;99988577;99988900;99989282;100002425;100039312;100042929;100046463;100070363	-191.65	-185.98	11.347	0.000755569	39.3998	83.9809	0.0876232	138	60	78	7920	0.000120312	ENSG00000205476	-1.09187	chr14_100071706_ENSG00000205476	0.0464179
849499	849498	chr14	105932456	rs8181908	G	A	105952654;105955000	105954853;105955284	-365.85	-357.62	16.466	4.95319e-05	90.1189	37.2902	0.162855	495	333	162	16809	0.000414235	ENSG00000213145	1.27303	chr14_105932456_ENSG00000213145	0.0985765
852158	852157	chr15	100026117	rs4965513	C	A	100017370;100105622;100105905;100106688;100138635;100161096;100173181;100185766;100197618;100211528;100214598;100215604;100230446;100230771;100230850;100243567;100246800;100250839	100017445;100105874;100106309;100106804;100138716;100161285;100173378;100186036;100197736;100211862;100214817;100215663;100230633;100230785;100230861;100243590;100247060;100250965	-165.63	-159.82	11.613	0.000654943	344.327	144.816	0.153071	59	36	23	36382	0.000172168	ENSG00000068305	1.24956	chr15_100026117_ENSG00000068305	0.0583899
855671	855670	chr15	99774569	rs200273203	C	CTATT	99676528;99679342;99679522;99688717;99691498;99695569;99701945;99715255;99740124;99758793;99761946;99768610;99775193;99781570;99785594;99788393;99789376;99791360	99678332;99679471;99679949;99688914;99691591;99696502;99702072;99715360;99740301;99759253;99762069;99768937;99775285;99781764;99785715;99788515;99790004;99791428	-101.28	-94.52	13.519	0.000236217	68.1259	19.0991	0.048062	11	6	5	9101	0.000200538	ENSG00000103852	1.8347	chr15_99774569_ENSG00000103852	0.0643664
856424	856423	chr15	42274536	rs1530836	T	G	42190950;42201897;42211408;42233802;42245962;42264457	42193379;42202061;42211820;42235362;42246138;42264776	-680.91	-676.68	8.473	0.00360478	234.572	336.68	0.0808306	824	367	457	39069	0.000305196	ENSG00000103966	-0.521347	chr15_42274536_ENSG00000103966	0.0831187
857402	857401	chr15	40380818	rs1540686	A	G	40380091;40396381;40397996;40398506;40398785;40400244;40400974	40384089;40396541;40398294;40398649;40398846;40400905;40401093	-205.17	-200.29	9.771	0.00177287	72.1429	132.091	0.180802	152	53	99	14000	0.000265228	ENSG00000104081	-0.872603	chr15_40380818_ENSG00000104081	0.0763279
862506	862505	chr15	78720201	rs2568495	C	G	78729773;78730518;78730764;78732137;78755264;78757593;78758613;78762874;78763062;78764083;78765584;78770639;78775660;78777103;78778047;78780075;78780522;78782764;78782961;78786251;78786484;78789468;78790375	78730063;78730698;78731198;78732223;78755429;78757730;78758831;78762943;78763290;78764266;78769042;78770739;78775776;78777262;78778182;78780159;78781113;78782868;78783103;78786398;78786606;78789680;78793798	-809.58	-803.55	12.064	0.00051402	289.777	396.348	0.087202	998	449	549	38663	7.64049e-05	ENSG00000136381	-0.451825	chr15_78720201_ENSG00000136381	0.0339162
867206	867205	chr15	23029710	rs59593464	A	G	23012279;23014438;23019800;23021198;23027801;23033278;23033894	23012439;23014528;23019856;23021429;23027922;23033413;23034427	-105.65	-100.54	10.239	0.00137509	72.3566	118.774	0.0318519	26	12	14	10721	0.000352658	ENSG00000140157	-0.715023	chr15_23029710_ENSG00000140157	0.0903981
867619	867618	chr15	45293168	rs1626702	G	T	45315302;45328434;45332606;45335455;45353180;45357469;45360379;45361075;45362057;45364354;45365563	45315547;45328542;45332639;45335619;45353424;45357587;45360444;45361250;45362951;45364636;45369383	-178.44	-133.36	90.154	0	6.80583	235.619	0.392729	413	68	345	8749	0	ENSG00000140263	-5.11354	chr15_45293168_ENSG00000140263	0
870219	870218	chr15	99180368	rs62022255	A	C	99192200;99250791;99277941;99364095;99367409;99416948;99433570;99433771;99434554;99439986;99440515;99442706;99443839;99451914;99454544;99456273;99459193;99459714;99465377;99467011;99467754;99472787;99473464;99478053;99478545;99482430;99486152;99491803;99496024;99500290	99192904;99251336;99277982;99364169;99367471;99417084;99433697;99433984;99434866;99440148;99440717;99442850;99443992;99452128;99454670;99456511;99459360;99460184;99465660;99467241;99467913;99472889;99473534;99478282;99478655;99482589;99486281;99491937;99496339;99507759	-1086.42	-1082.57	7.691	0.00555071	1335.71	1020.41	0.0745395	1394	765	629	178626	2.20788e-05	ENSG00000140443	0.388458	chr15_99180368_ENSG00000140443	0.0134487
870968	870967	chr15	75003508	rs6495121	G	T	75011883;75013540;75013755;75013932;75014614;75017506;75017782	75013394;75013663;75013844;75014410;75015467;75017711;75017951	-202.91	-195.04	15.747	7.23995e-05	124.787	347.822	0.546014	123	33	90	29751	0.000166686	ENSG00000140465	-1.47888	chr15_75003508_ENSG00000140465	0.0571918
871101	871100	chr15	100869286	rs952597	G	C	100511794;100516250;100533253;100537590;100589062;100591773;100594102;100603819;100636561;100649194;100657052;100672212;100673419;100692817;100695385;100708593;100739523;100794341;100797069;100801684;100802557;100821434;100846093;100871094;100879204;100881209;100882026	100514767;100516484;100533405;100537794;100589197;100591936;100594259;100603964;100636681;100649321;100657218;100672357;100673520;100692967;100695525;100708911;100739628;100794384;100797279;100801841;100802640;100821606;100846782;100871259;100879334;100881614;100882210	-133.68	-115.69	35.981	1.99299e-09	21.075	4.24159	0.140714	71	59	12	2441	1.31124e-07	ENSG00000140470	2.31286	chr15_100869286_ENSG00000140470	0.000174011
871831	871830	chr15	75177024	.	AC	A	75136071;75140767;75142853;75143694;75144245;75146922;75165265;75165540	75137934;75141042;75143014;75143822;75146460;75146990;75165381;75165706	-134.98	-127.97	14.018	0.000181063	260.848	138.8	0.0450135	95	43	52	35011	0.000130048	ENSG00000140497	0.910202	chr15_75177024_ENSG00000140497	0.0488239
872230	872229	chr15	89774212	rs7497639	A	C	89787180;89787481;89788426;89788987;89790833;89801935;89803944;89804816;89805052;89806650;89807134;89807753;89811630;89816608;89817399;89819942;89821911;89824401;89824996;89828327;89833444;89834844;89835919;89836173;89837064;89838146;89843031;89843531;89844557;89847095;89848346;89848572;89848836;89849238;89850707;89850844;89851090;89856135;89857843;89858513	89787298;89787511;89788542;89789070;89790962;89802581;89804074;89804972;89805109;89806691;89807268;89807878;89811862;89816700;89817535;89820122;89822005;89824531;89826481;89828449;89833823;89834945;89836095;89836294;89837228;89838325;89843197;89843616;89844673;89847146;89848473;89848640;89848929;89849425;89850760;89850903;89851323;89856203;89857938;89858620	-137.2	-130.36	13.69	0.000215654	29.9258	63.628	0.0707836	67	28	39	5142	3.5144e-05	ENSG00000140525	-1.08827	chr15_89774212_ENSG00000140525	0.0192172
874087	874086	chr15	35070865	rs573441	T	G	35080297;35083315;35083902;35084609;35084909;35085446;35086881;35087707	35082756;35083496;35084482;35084770;35085052;35085770;35087031;35088340	-1351.94	-1349.61	4.657	0.0309197	16055.2	10030.5	0.0902188	1695	869	826	1745340	0.000328733	ENSG00000159251	0.678647	chr15_35070865_ENSG00000159251	0.0867695
876017	876016	chr15	78422584	rs61347580	C	T	78438658;78441663;78443146;78443631;78446777;78447555;78449250;78452312;78453923;78454551;78455812;78456058;78457334;78458447	78438932;78441772;78443302;78443886;78447161;78448074;78449973;78452548;78454110;78454709;78455951;78456122;78457418;78458815	-266.96	-262.64	8.639	0.00328978	218.071	402.961	0.190963	204	82	122	39315	0.000108709	ENSG00000166411	-0.885842	chr15_78422584_ENSG00000166411	0.0432924
877157	877156	chr15	32919738	rs60974871	A	G	32933877;32935787;32965256;32969761;32971967;32976617;32983911;32988715	32933979;32936019;32965342;32969945;32972116;32976870;32984505;32989299	-113.75	-109.69	8.128	0.00435914	19.4342	300.349	0.175435	20	7	13	4415	0.000262504	ENSG00000166922	-3.94997	chr15_32919738_ENSG00000166922	0.0759262
880498	880497	chr15	81618880	rs57538506	G	T	81610750;81611680;81614749	81610843;81611797;81616524	-72.63	-56.36	32.542	1.16651e-08	2.46714	11.0947	0.0244608	10	0	10	576	7.24823e-09	ENSG00000172345	-2.16896	chr15_81618880_ENSG00000172345	1.18112e-05
882989	882988	chr15	89163457	rs6496512	T	C	89164527;89169377;89173289	89165038;89172657;89175513	-1700.48	-1696.9	7.151	0.00749385	291.496	241.131	0.150678	2326	1230	1096	36328	0.000106311	ENSG00000181026	0.273659	chr15_89163457_ENSG00000181026	0.042752
883519	883518	chr15	34638784	rs74244098	T	G	34633917;34635221	34634309;34635378	-1070.22	-1059.16	22.126	2.55272e-06	156.97	82.3174	0.0929936	1586	1026	560	19863	0.000370732	ENSG00000182117	0.93122	chr15_34638784_ENSG00000182117	0.0930422
884483	884482	chr15	86316860	rs2542596	G	C	86302554;86311248;86337997	86304242;86313051;86338261	-182.71	-176.73	11.965	0.000542061	99.7498	65.28	0.0717806	120	69	51	12525	0.000135457	ENSG00000183655	0.611673	chr15_86316860_ENSG00000183655	0.0499369
886957	886956	chr15	75298760	rs111726606	G	A	75287873;75288308;75289575;75299929;75302232;75303999;75304133;75305018;75308934;75309994;75310735;75311130	75288014;75288661;75289657;75300069;75302281;75304021;75304187;75305465;75309091;75310312;75310878;75313837	-366.89	-359.77	14.244	0.000160599	126.287	213.678	0.164223	369	137	232	22447	5.23454e-05	ENSG00000198794	-0.758732	chr15_75298760_ENSG00000198794	0.0258436
891277	891276	chr16	27348445	rs35450145	A	AAAG	27324989;27325234;27326718;27329956;27341387;27345637;27351504;27352391;27353352;27356190;27356506;27357788;27363861;27365404;27366341;27366669;27370237;27372087;27372261;27373573	27325138;27325552;27326887;27330088;27341519;27345738;27351594;27352634;27353580;27356411;27356923;27357939;27364017;27365483;27366534;27367228;27370315;27372136;27372341;27376099	-1425.51	-1420.99	9.044	0.00263546	335.411	440.749	0.275939	2117	883	1234	57935	3.92132e-05	ENSG00000077238	-0.394027	chr16_27348445_ENSG00000077238	0.0209516
896771	896770	chr16	88844956	rs16964978	G	A	88782341;88782769;88782967;88783214;88783431;88785380;88786210;88786477;88787024;88787574;88787946;88788216;88788626;88788931;88789245;88789503;88789634;88790279;88791417;88791824;88792003;88792692;88792955;88793123;88793447;88793965;88798114;88798743;88799015;88799686;88799996;88800314;88800764;88801058;88801283;88801543;88802556;88803047;88803967;88804136;88804342;88804635;88804976;88807886;888…	88782685;88782891;88783200;88783306;88784726;88786129;88786368;88786940;88787156;88787838;88788134;88788474;88788805;88789097;88789417;88789559;88789736;88790379;88791488;88791927;88792433;88792863;88793051;88793366;88793600;88794251;88798318;88798943;88799388;88799862;88800153;88800462;88800946;88801206;88801461;88801654;88802816;88803147;88804054;88804222;88804513;88804848;88805144;88808024;888…	-1222.1	-1215.71	12.782	0.000349992	760.987	1111.06	0.185787	1650	640	1010	137327	2.93865e-06	ENSG00000103335	-0.545993	chr16_88844956_ENSG00000103335	0.00262217
898352	898351	chr16	31128088	rs149187641	AAT	A	31117428;31119128;31119615;31119805;31120255;31120832;31120994;31121526;31121722;31122621;31123190	31117534;31119466;31119800;31120087;31120739;31120900;31121445;31121645;31122540;31122710;31124110	-149.36	-143.28	12.157	0.000488965	293.989	167.876	0.102325	44	22	22	33479	0.000118474	ENSG00000103507	0.808366	chr16_31128088_ENSG00000103507	0.0458946
901774	901773	chr16	15963922	rs215565	T	C	15959577;15967342;15973661;15976806;15977865;15982415	15961373;15967484;15973745;15976905;15978062;15982482	-90.68	-84.21	12.935	0.000322556	47.1413	95.8851	0.0259624	16	5	11	5738	1.01834e-05	ENSG00000133393	-1.02432	chr16_15963922_ENSG00000133393	0.00727165
903577	903576	chr16	57010828	rs11860407	A	G	57023397;57024536;57025827;57037765;57038398;57050986;57054613;57056168;57057697;57059280;57061984;57063685;57063907;57065316;57067516;57068080;57068424;57070012;57071107;57073693;57074562;57075233;57075894;57077427;57079209;57080464;57081457;57081655;57085450;57088663;57088944;57089345;57091977;57092884;57093095;57095360;57096071;57096263;57099124;57100446;57101299;57101648;57103684;57104447;571…	57023529;57025038;57026356;57038007;57038495;57051100;57055024;57056227;57057765;57060930;57062297;57063768;57063996;57065375;57067581;57068163;57068858;57070095;57071196;57073761;57074630;57075486;57075977;57077720;57079404;57080553;57081540;57082266;57085533;57088752;57089006;57089431;57092060;57092973;57093444;57095916;57096085;57096656;57099210;57100526;57101382;57101740;57103831;57104530;571…	-116.24	-104.78	22.91	1.69746e-06	8.22273	37.9153	0.13427	44	10	34	2384	2.00846e-05	ENSG00000140853	-2.20509	chr16_57010828_ENSG00000140853	0.0124192
907252	907251	chr16	70469816	rs11865484	G	A	70488324;70488630;70491816;70496076;70497072;70497526;70498933;70500035;70500785;70502752;70503055;70504217;70504874;70505085;70506417;70506886;70508032;70508431;70508692;70509253;70509551;70510090;70511261;70512454;70513482	70488533;70488843;70491878;70496195;70497175;70497677;70499079;70500447;70501869;70502877;70503226;70504329;70504975;70505255;70506508;70507256;70508242;70508597;70508914;70509396;70509756;70510237;70512362;70513306;70514177	-287.21	-280.33	13.755	0.000208314	71.2414	46.0719	0.0604546	282	161	121	9567	2.43719e-05	ENSG00000157353	0.628829	chr16_70469816_ENSG00000157353	0.014468
911224	911223	chr16	70369918	rs116666805	C	T	70380732;70381778;70384460;70389388;70389798;70390726;70394680;70395321;70397204;70404126;70405828	70380951;70381893;70384508;70389746;70390150;70390809;70394797;70395539;70400764;70405466;70407286	-159.36	-151.34	16.04	6.20126e-05	168.561	82.3456	0.0581884	84	57	27	21117	0.000157946	ENSG00000168872	1.03351	chr16_70369918_ENSG00000168872	0.0554402
912934	912933	chr16	87977921	rs8044795	C	T	87982850;87984042;87985038;87985787;87990178;87993477;87996985;88000309;88003624;88008654;88012046;88014141;88016224;88017666;88037088;88037417;88037901;88039696;88050796;88052034;88061089;88066715;88068658;88070879;88098873;88104679;88105675;88110196	87983367;87984533;87985121;87985879;87990675;87993599;87997086;88000449;88003776;88008813;88012298;88014733;88016353;88017865;88037169;88037537;88038017;88039871;88051015;88052273;88061256;88066851;88069000;88071617;88098938;88105535;88105818;88110924	-168.49	-162	12.962	0.000317817	37.5952	87.309	0.0664906	113	45	68	6268	0.000133976	ENSG00000172530	-1.21558	chr16_87977921_ENSG00000172530	0.0496309
913228	913227	chr16	67011059	rs141450542	G	C	67022492;67029531;67029963;67034455;67034760;67035211;67036973;67037159;67037418;67037987;67038696;67042877	67022733;67029732;67030082;67034686;67034949;67035364;67037077;67037263;67037456;67038127;67040720;67043661	-106.03	-100.57	10.916	0.000953589	23.9069	76.1934	0.0738077	22	10	12	4709	0.000101035	ENSG00000172824	-1.67224	chr16_67011059_ENSG00000172824	0.0414703
914570	914569	chr16	89164844	rs4782462	G	A	89154783;89160217;89161603;89164999;89167034;89168760;89169012;89178500;89180747;89187209;89188782;89199544;89202956;89207475;89211569;89212346;89213975	89154886;89160404;89161711;89165171;89167755;89168808;89169167;89178654;89180895;89187321;89189240;89199670;89203237;89207684;89211809;89212457;89222254	-222.35	-209.43	25.849	3.69203e-07	115.118	56.3051	0.115317	190	125	65	12459	7.2986e-08	ENSG00000176715	1.03178	chr16_89164844_ENSG00000176715	0.000102822
916946	916945	chr16	20420889	rs7199761	T	C	20420856;20422792;20429381;20430550;20432378;20435238;20439110;20441000;20442315;20442542;20448374;20451122;20451666	20420987;20423527;20429591;20431117;20432723;20435391;20439189;20441123;20442395;20442643;20448689;20451241;20452658	-87.23	-73.97	26.519	2.60995e-07	1.36228	9.08506	0.0942111	34	6	28	576	7.38215e-07	ENSG00000183549	-2.73747	chr16_20420889_ENSG00000183549	0.000804257
917085	917084	chr16	28708127	rs74524223	A	G	28699879;28722684;28723358;28724580;28725022;28725230;28725642;28725957;28726140;28726628;28731820;28732576;28734769;28735643;28735979;28736240;28737583;28738342;28743150;28745841;28746240;28746494;28746752	28700149;28723108;28723525;28724644;28725087;28725419;28725767;28726011;28726249;28726755;28732353;28734644;28734872;28735784;28736104;28736333;28738116;28738864;28743513;28746164;28746340;28746656;28747051	-173.84	-163.87	19.938	7.99995e-06	68.6969	1002.31	0.223991	397	4	393	100685	3.79021e-05	ENSG00000184110	-3.86694	chr16_28708127_ENSG00000184110	0.0204516
917521	917520	chr16	29837108	rs9938630	C	T	29827285;29828531	29828328;29828613	-124.25	-118.04	12.423	0.000424125	108.251	48.7963	0.103517	27	17	10	12243	0.000237606	ENSG00000185928	1.14954	chr16_29837108_ENSG00000185928	0.0717166
919392	919391	chr16	29682494	rs9932416	G	T	29674300;29674540;29675016	29674401;29674637;29682187	-102.34	-95.88	12.929	0.000323593	55.2647	10.0917	0.113085	16	9	7	2733	0.000152029	ENSG00000197471	2.45319	chr16_29682494_ENSG00000197471	0.053876
924257	924256	chr17	48628470	rs9913430	T	A	48623667;48624429;48625026;48625644;48626647;48627346;48627761;48631612;48632593;48632853	48623842;48624646;48625533;48626547;48626848;48627673;48629541;48631811;48632673;48633213	-333.24	-329.34	7.807	0.00520389	288.241	199.714	0.110232	420	264	156	36128	0.000365997	ENSG00000006282	0.52934	chr17_48628470_ENSG00000006282	0.0923209
924543	924542	chr17	62034479	rs60037396	C	T	62015914;62020186;62021106;62022029;62022367;62022720;62024405;62025250;62025971;62026753;62028784;62034522;62036625;62038553;62041032;62041828;62043462;62043841;62045383;62048522;62049082;62049496;62049712;62049929	62019353;62020456;62021210;62022170;62022420;62022998;62024527;62025423;62026125;62027064;62029260;62034878;62036798;62039053;62041185;62042037;62043603;62043904;62045715;62048613;62049210;62049585;62049830;62050278	-84.92	-79.83	10.179	0.00142066	4.68667	13.5009	0.0832092	16	6	10	1112	9.9323e-05	ENSG00000007314	-1.52642	chr17_62034479_ENSG00000007314	0.0409881
926365	926364	chr17	5195804	rs141875033	C	T	5185558;5187179;5211989;5235244;5238479;5239783;5241314;5250085;5253746;5257654;5259803;5266207;5268417;5271665;5276609;5280411;5281472;5283659;5284684;5286417	5185815;5187364;5212117;5235447;5238639;5239984;5241433;5250220;5253924;5257785;5259868;5266311;5268533;5271763;5276749;5280600;5281988;5283757;5285016;5289129	-136.66	-128.26	16.804	4.14417e-05	359.147	75.3575	0.0926277	29	23	6	45278	0.00034749	ENSG00000029725	2.25275	chr17_5195804_ENSG00000029725	0.0896117
926632	926631	chr17	21163724	rs75988784	C	G	21187984;21191303;21194749;21198987;21199398;21201725;21202190;21203783;21204186;21205455;21206495;21207738;21208363;21214999;21216804;21217459	21188281;21191403;21195029;21199081;21199522;21201791;21202238;21203970;21204305;21205571;21206546;21207865;21208440;21215593;21217198;21218552	-470.09	-406.72	126.736	0	485.125	36743.2	0.859895	2907	1513	1394	17546	0	ENSG00000034152	-6.24298	chr17_21163724_ENSG00000034152	0
935168	935167	chr17	45008570	rs197922	G	A	45000483;45006886;45008465;45009433;45012395;45015965;45017921;45041063;45043900;45102046;45104923	45000998;45007284;45008573;45009832;45014205;45017226;45018161;45041123;45044385;45102117;45105003	-452.81	-444.26	17.115	3.51925e-05	171.09	105.644	0.0926245	519	318	201	19295	0.000252359	ENSG00000108433	0.695545	chr17_45008570_ENSG00000108433	0.0741921
940639	940638	chr17	66306184	rs6501371	A	G	66263167;66266980;66268780;66274230;66279138;66281686;66287227	66265487;66267795;66268908;66274468;66279264;66281783;66287408	-83.9	-77.45	12.894	0.000329647	15.5366	4.42201	0.0646007	20	16	4	698	0.000239344	ENSG00000108932	1.8129	chr17_66306184_ENSG00000108932	0.0720356
942963	942962	chr17	59492268	rs758599	A	T	59477257;59479045;59480422;59481782;59481967	59477932;59479312;59480568;59481858;59486827	-232.23	-226.15	12.146	0.000492027	134.439	71.8234	0.147694	173	103	70	18528	4.32846e-05	ENSG00000121068	0.904426	chr17_59492268_ENSG00000121068	0.0224869
948186	948185	chr17	2668694	rs7220919	C	T	2680350;2699732;2703809;2808578;2861053;2865964;2866724;2867150;2868834;2883581;2884489;2888277;2894591;2898631;2901515;2908635;2909249;2911305;2921355;2923771;2929302;2929644;2930238;2934216;2935705;2936375	2680572;2699865;2703844;2808662;2861088;2866008;2866756;2867362;2868937;2883659;2884542;2888360;2894691;2898760;2901670;2908734;2909335;2911439;2921492;2923889;2929542;2929758;2930364;2934292;2935743;2941033	-492.93	-487.67	10.516	0.00118342	85.6932	125.9	0.253226	580	231	349	14403	0.000293749	ENSG00000132359	-0.555026	chr17_2668694_ENSG00000132359	0.0811093
948362	948361	chr17	2607399	rs12952683	A	C	2592680;2594847;2595055;2595298;2595601;2595865;2596074;2597194;2597774;2598151;2598668;2598999;2599724;2600013;2601190;2603676;2603972;2604408;2604660;2604907;2605208;2606612;2607656;2614347;2614856;2615223;2615647	2594071;2594976;2595189;2595391;2595776;2595990;2596154;2597570;2597858;2598574;2598993;2599553;2599832;2600236;2601884;2603768;2604119;2604559;2604814;2605031;2605351;2606793;2607858;2614492;2615089;2615314;2615957	-634.52	-629.74	9.571	0.00197647	691.538	417.636	0.11097	792	374	418	100778	0.0001247	ENSG00000132361	0.727562	chr17_2607399_ENSG00000132361	0.0474547
948618	948617	chr17	1438162	rs115964426	G	T	1397865;1399354;1399783;1401052;1410274;1411409;1412271;1412977;1413715;1416747;1417166;1418721;1419182;1419750	1399173;1399755;1400097;1401495;1410999;1411794;1412647;1413093;1413807;1416855;1417273;1418995;1419412;1420182	-157.12	-152.04	10.163	0.00143317	85.3998	130.665	0.0566302	87	39	48	13767	0.000349387	ENSG00000132376	-0.613568	chr17_1438162_ENSG00000132376	0.0898552
949412	949411	chr17	73753661	rs9367	C	T	73772515	73775861	-144.7	-138.16	13.081	0.000298309	232.768	150.424	0.0628031	54	32	22	24650	0.000347773	ENSG00000132475	0.629858	chr17_73753661_ENSG00000132475	0.0896215
950509	950508	chr17	16958098	rs143844692	TCA	T	16945859;16946074;16960950;16979024;16981325;17000082;17030016;17034931;17039533;17041230;17041561;17044809;17045324;17045941;17046870;17049350;17050633;17053074;17057620;17061746;17064554;17067423;17074174;17075032;17076012;17077230;17078607;17079740;17080564;17082872;17083317;17083921;17088137;17120804	16945910;16946285;16961264;16979101;16981390;17000651;17030167;17035015;17039764;17041522;17041733;17045074;17045626;17046079;17046983;17049406;17050701;17053547;17057729;17062316;17064670;17071229;17074804;17075179;17076129;17077389;17078726;17079826;17080726;17082891;17083464;17083983;17095962;17120993	-948.52	-936.72	23.601	1.185e-06	716.858	1115.21	0.0749705	1327	480	847	114200	0.00021194	ENSG00000133030	-0.637556	chr17_16958098_ENSG00000133030	0.0666986
954150	954149	chr17	4605970	rs1973556	C	A	4574679;4574986;4576545;4576914;4577805;4578104;4578374;4579331;4579652;4580048;4585797;4586020;4586325;4594183;4595045;4607158	4574826;4576440;4576830;4576969;4577964;4578251;4579179;4579539;4579802;4580107;4585868;4586247;4586406;4594737;4595120;4607632	-145.25	-139.47	11.575	0.000668427	183.544	274.174	0.0546985	53	19	34	38295	0.000203195	ENSG00000141456	-0.578966	chr17_4605970_ENSG00000141456	0.064946
956901	956900	chr17	80621253	rs62079743	G	C	80572438;80574400;80575172;80576919;80579485;80583265;80583463;80584665;80585080;80587407;80588797;80594388;80606150	80573901;80574521;80575395;80577004;80579675;80583411;80583835;80584884;80585167;80587504;80588898;80594459;80606429	-200.05	-195.49	9.128	0.00251676	337.588	698.194	0.130716	108	41	67	49974	0.000207092	ENSG00000141580	-1.04836	chr17_80621253_ENSG00000141580	0.065714
958403	958402	chr17	55353213	rs116465133	G	A	55333212;55333895;55334374;55334827;55335631;55337338;55339476;55340849;55351629;55363205;55372046;55442283;55478740;55484173;55509947;55518051;55521848;55607037;55643284;55674229;55693331;55702933;55729460;55748835;55752279;55754348;55756910	55333342;55334165;55334499;55334908;55335715;55337415;55339794;55345911;55351850;55363373;55372150;55442374;55478832;55484400;55509975;55518100;55522113;55607085;55643356;55674311;55693992;55710544;55729522;55748935;55752487;55754420;55762046	-120.56	-116.65	7.813	0.00518823	238.131	76.9243	0.0847827	10	4	6	31783	0.000182465	ENSG00000153944	1.63024	chr17_55353213_ENSG00000153944	0.0608358
958617	958616	chr17	21181096	rs12939131	C	T	21142183;21147419;21156472	21146742;21147537;21156722	-104.04	-98.07	11.936	0.000550657	106.811	23.677	0.0934259	10	3	7	13507	0.000340995	ENSG00000154035	2.1735	chr17_21181096_ENSG00000154035	0.0887545
959257	959256	chr17	17133121	rs1613416	G	A	17115526;17118299;17118499;17119694;17120286;17122333;17122881;17125815;17127236;17127867;17131203;17134838;17136102;17140226	17117170;17118404;17118630;17119817;17120496;17122523;17124942;17126436;17127819;17129636;17132791;17135196;17136215;17140502	-214.71	-206.53	16.371	5.20719e-05	126.351	194.974	0.0769329	171	70	101	22923	1.42135e-05	ENSG00000154803	-0.625845	chr17_17133121_ENSG00000154803	0.00956274
960111	960110	chr17	47091283	rs9906710	C	A	47074774;47076471;47081963;47091279;47102980;47103754;47109272;47113912;47115530;47117319;47118740;47119604;47120790;47121329;47122353;47123252;47123622;47126714	47075282;47076531;47082220;47091397;47103028;47103879;47109335;47114295;47115811;47117453;47118862;47119739;47120912;47121448;47122427;47123383;47123735;47133012	-537.8	-533.83	7.948	0.00481296	654.049	474.547	0.0639178	598	331	267	85654	0.0001053	ENSG00000159217	0.462848	chr17_47091283_ENSG00000159217	0.0425108
961215	961214	chr17	73961986	rs57278170	A	G	73937588;73944332;73945298;73945576;73945799;73946855;73947496;73949330;73951647;73951909;73953502;73956296;73969390;73974548	73942876;73944538;73945441;73945681;73945978;73947045;73947658;73949701;73951762;73952028;73953647;73956456;73969866;73974774	-192.82	-188.68	8.28	0.00400855	205.021	363.259	0.060016	121	61	60	29265	5.66225e-05	ENSG00000161533	-0.825227	chr17_73961986_ENSG00000161533	0.0273763
961824	961823	chr17	43192821	rs713101	A	G	43190231;43190490;43190807;43191618;43192462;43192711;43193999;43195361;43195621;43196182;43197692;43198269;43198578;43206559;43209615;43210618	43190380;43190625;43190973;43191734;43192710;43192953;43194151;43195509;43195859;43196456;43197822;43198497;43198739;43206653;43209891;43210721	-279.03	-271.54	14.981	0.000108586	106.095	168.82	0.0618587	247	114	133	22659	4.53872e-05	ENSG00000161714	-0.670129	chr17_43192821_ENSG00000161714	0.023386
963110	963109	chr17	33552385	rs1871894	G	A	33570055;33585670;33587990;33591202;33592091	33570162;33586839;33588115;33591922;33600674	-152.24	-145.35	13.777	0.000205873	46.3471	110.998	0.162603	65	21	44	10415	0.000133902	ENSG00000166750	-1.25998	chr17_33552385_ENSG00000166750	0.0496195
966552	966551	chr17	40150183	rs148790241	GAC	G	40128451;40129279;40133613;40134273;40135581;40136324;40139455;40139837;40140750;40141422;40142282;40144626;40146888;40148329;40149133;40152500;40152974;40155377;40163069;40170456	40128788;40129341;40134025;40134421;40135654;40138085;40139712;40139928;40140914;40141575;40142400;40144800;40147001;40148442;40149257;40152588;40153084;40155575;40163293;40170540	-120.13	-112.8	14.653	0.000129234	184.276	320.527	0.0578697	18	6	12	28757	0.000102097	ENSG00000168259	-0.798578	chr17_40150183_ENSG00000168259	0.0417323
969126	969125	chr17	18661010	rs71372287	G	A	18684308;18684627;18692348;18692666;18694209;18699119;18702125;18707451;18708854	18684618;18685862;18692364;18692982;18694353;18700981;18702444;18707929;18710027	-286.33	-278.12	16.432	5.04302e-05	63.8679	34.941	0.0544172	352	247	105	6356	0.000207582	ENSG00000171928	0.87017	chr17_18661010_ENSG00000171928	0.065815
972217	972216	chr17	80998953	rs199550891	A	AT	80901667;80904755;80914571;80915057;80915235;80918235;80918933;80923527;80962991;80963451;80963857;80969304;80972330;80988637;80992911;81006347;81006545;81009613	80901925;80907824;80914677;80915125;80915370;80918362;80919208;80923622;80963086;80963547;80964864;80969379;80972395;80988778;80992975;81006446;81007042;81009686	-127.23	-121.01	12.436	0.000421231	12.5151	30.3974	0.0517231	69	26	43	2276	8.5787e-05	ENSG00000175711	-1.28028	chr17_80998953_ENSG00000175711	0.0370991
972855	972854	chr17	80167497	rs35551147	T	TA	80059336;80062671;80064146;80065278;80066644;80069862;80085568;80086369;80091949;80092988;80103727;80109436;80111486;80121076;80129577;80130514;80133442;80136350;80136903;80141650;80142834;80146095;80151632;80153139;80156190;80159414;80165439;80170656	80059742;80062989;80064463;80065497;80066830;80071641;80085784;80086476;80092219;80093270;80103729;80110175;80115824;80121266;80129729;80130736;80133540;80136481;80137065;80141808;80143048;80146295;80152131;80153240;80156304;80159828;80165924;80170706	-812.77	-795.03	35.465	2.59736e-09	95.4747	61.2239	0.120833	1064	651	413	11846	4.30909e-10	ENSG00000176155	0.641024	chr17_80167497_ENSG00000176155	7.46866e-07
976085	976084	chr17	8069022	rs186216779	C	G	8076555	8079717	-120.95	-114.45	12.999	0.000311586	32.4967	10.8314	0.0666034	47	24	23	3572	3.97312e-05	ENSG00000179029	1.58507	chr17_8069022_ENSG00000179029	0.0211427
976478	976477	chr17	5695613	rs11078587	T	A	5675554;5740501;5792077;5833100;5893250;5961127;5972426;5973744;5974428;5981270;5983467;5983691;5985202;5988103;5991290;5993641;5998422;6012927;6014091;6021308;6023629	5676347;5740569;5792150;5834016;5893341;5961370;5972631;5973972;5974491;5981396;5983612;5984405;5985290;5988331;5991424;5993825;5998543;6013086;6014255;6021508;6027747	-181.82	-178.62	6.402	0.0113968	60.3774	35.9681	0.206546	114	69	45	7281	0.000277505	ENSG00000179314	0.747291	chr17_5695613_ENSG00000179314	0.0783324
979626	979625	chr17	21273528	rs9909190	G	A	21279509;21308448;21311831;21318599	21280225;21308639;21311952;21323179	-236.23	-200.21	72.049	0	201.764	8.43617	0.222838	725	445	280	16734	0	ENSG00000184185	4.57994	chr17_21273528_ENSG00000184185	0
980202	980201	chr17	74283214	rs346786	C	A	74261283;74261784;74266275	74261706;74262050;74267375	-199.97	-194.14	11.667	0.000636133	30.5933	18.1685	0.0464103	169	100	69	4854	0.000402793	ENSG00000185262	0.751776	chr17_74283214_ENSG00000185262	0.0968506
982680	982679	chr17	8069022	rs186216779	C	G	8091652	8093564	-104.41	-98.51	11.799	0.000592778	50.0927	28.1452	0.0438447	21	9	12	7695	5.72071e-05	ENSG00000196544	0.831711	chr17_8069022_ENSG00000196544	0.0276123
985105	985104	chr17	3592740	rs220487	T	C	3566196;3567489;3567973;3571782	3567179;3567566;3568092;3571976	-797.1	-788.72	16.754	4.25533e-05	364.725	619.738	0.0455222	1097	435	662	60509	1.30692e-05	ENSG00000213977	-0.764849	chr17_3592740_ENSG00000213977	0.00894692
985304	985303	chr17	15885968	rs4792707	T	A	15879874;15883557;15884354;15890114;15890580;15894179;15897071	15881477;15883681;15884458;15890206;15890682;15894418;15897144	-222.36	-213.34	18.026	2.17859e-05	76.5928	37.6501	0.0611694	194	124	70	6432	0.000168174	ENSG00000214941	1.02456	chr17_15885968_ENSG00000214941	0.0574676
985580	985579	chr17	8067755	rs80283923	C	T	8062467;8064926;8065567;8065762;8066785	8064842;8065084;8065687;8066293;8066864	-117.91	-106.85	22.123	2.55715e-06	262.612	123.56	0.0509163	26	14	12	32544	1.37387e-06	ENSG00000220205	1.08772	chr17_8067755_ENSG00000220205	0.00136901
986052	986051	chr17	7434079	rs11078693	G	A	7452208;7452742;7453095;7453437;7454116;7454260;7456904;7460095;7460416	7452629;7452838;7453132;7453512;7454169;7454295;7457142;7460219;7461207	-91.91	-87.42	8.969	0.00274548	4.85145	11.2653	0.0665436	21	8	13	1471	0.000294062	ENSG00000239697	-1.2154	chr17_7434079_ENSG00000239697	0.0811421
987217	987216	chr18	9477113	rs58651706	C	T	9475007;9475620;9476125;9476967;9479342;9512989;9516843;9522158;9524592;9525718;9530832;9533333;9533701;9535669	9475174;9475689;9476284;9477251;9479435;9513287;9517301;9522507;9524753;9525849;9530939;9533454;9533824;9538114	-167.23	-161.43	11.598	0.00066038	194.428	95.9735	0.0758959	92	64	28	25682	0.000377466	ENSG00000017797	1.01853	chr18_9477113_ENSG00000017797	0.0937693
988509	988508	chr18	71829541	rs17088884	C	A	71815746;71822330;71823472;71825249;71825406	71816344;71822728;71825247;71825322;71826197	-551.69	-547.67	8.057	0.0045329	224.593	143.858	0.159144	652	391	261	20464	0.000308979	ENSG00000075336	0.642668	chr18_71829541_ENSG00000075336	0.0836968
989963	989962	chr18	54342623	rs608136	A	T	54318906;54339728;54346563;54348544;54349910;54353187;54354086;54358447;54358946;54361850;54362181;54363473;54385195;54388681;54398614;54423814;54426096;54444013;54446662;54448764;54483262;54547175;54558064;54591153;54603019;54603412;54605764;54606542;54629661;54677069;54687976;54694235	54319029;54339905;54346669;54348622;54350084;54353263;54354205;54358592;54359048;54361991;54362429;54363726;54385390;54388938;54398828;54424583;54426184;54444111;54446780;54449399;54483375;54547396;54558179;54591339;54603136;54603460;54605913;54606624;54629760;54677545;54688080;54698828	-330.2	-325.19	10.016	0.00155163	121.012	81.3536	0.0750949	331	186	145	12359	0.000169376	ENSG00000091157	0.572872	chr18_54342623_ENSG00000091157	0.0577167
996820	996819	chr18	32061594	rs78523882	A	C	32073254;32073867;32084007;32093479;32137943;32173282;32242818;32259432;32263446;32288138;32289320;32290248;32335940;32337122;32345925;32374001;32386183;32391923;32395571;32397926;32398345;32400755;32401064;32401437;32402326;32405231;32407557;32409005;32409364;32418058;32418709;32428260;32431795;32438249;32443930;32446075;32455201;32457683;32459515;32462033;32464692;32467730	32073478;32073985;32084121;32093901;32138099;32173502;32242944;32259556;32263658;32288190;32289481;32290409;32336007;32337252;32346005;32374214;32386268;32392077;32395978;32398294;32398611;32400879;32401072;32401439;32402530;32405239;32407640;32409292;32409453;32418135;32418801;32428347;32431892;32438362;32444026;32448776;32455362;32457772;32459683;32462165;32464740;32471808	-148.31	-144.28	8.073	0.00449392	349.233	129.511	0.139656	35	21	14	42952	0.000114536	ENSG00000134769	1.43112	chr18_32061594_ENSG00000134769	0.0448703
1001136	1001135	chr18	33065135	rs150278891	CA	C	33032194;33048297;33058246;33058959;33060417;33067350;33069042;33076739;33077470	33034932;33048706;33058313;33059375;33060527;33067787;33069349;33076846;33077955	-106.24	-100.54	11.403	0.000733215	29.5744	59.5265	0.0368499	34	19	15	4329	3.59379e-05	ENSG00000153391	-1.00918	chr18_33065135_ENSG00000153391	0.0195765
1004408	1004407	chr18	47330999	rs7506023	A	G	47309869;47311567;47313661;47317840;47318522;47320650;47322135;47323836;47329057;47337766;47339095;47339839	47310301;47312989;47313731;47317969;47318697;47320797;47322251;47323964;47329223;47337901;47339412;47340330	-112.33	-105.62	13.41	0.000250333	203.583	56.6713	0.0593711	74	2	72	25466	0.000196442	ENSG00000167315	1.84493	chr18_47330999_ENSG00000167315	0.0636773
1004687	1004686	chr18	9710479	rs1455586	A	G	9708162;9722739;9723555;9726024;9757960;9775275;9792150;9797356;9814017;9814651;9815113;9816090;9845579;9849593;9856041;9859225	9708441;9722860;9723710;9726148;9758148;9775354;9792232;9797504;9814088;9814784;9815435;9816155;9845689;9849653;9856351;9862548	-675.87	-669.79	12.148	0.000491395	101.386	141.686	0.138281	836	354	482	16408	9.56115e-05	ENSG00000168461	-0.482839	chr18_9710479_ENSG00000168461	0.0400048
1005770	1005769	chr18	7542980	rs480622	C	T	7566780;7754971;7774147;7888104;7906503;7926566;7946868;7949179;7955119;8017790;8049362;8069684;8076453;8085669;8088747;8113484;8114789;8121850;8143645;8244055;8247843;8248148;8248336;8251611;8252486;8253225;8270004;8296366;8314779;8319176;8343421;8370888;8371758;8376044;8376460;8379165;8380294;8384559;8387070;8394474;8399699;8406107	7567889;7755282;7774269;7888375;7906581;7926681;7946975;7949353;7955412;8018093;8049428;8069992;8076562;8085870;8088849;8113757;8114825;8122314;8143777;8244207;8247917;8248174;8248350;8251819;8252497;8253412;8270445;8296453;8314855;8319212;8343518;8371004;8371808;8376198;8378412;8379338;8380425;8384684;8387233;8394609;8399829;8406859	-223.93	-220.54	6.796	0.00913792	384.913	792.269	0.1272	140	60	80	58523	0.000132937	ENSG00000173482	-1.04146	chr18_7542980_ENSG00000173482	0.0494381
1006108	1006107	chr18	45466171	rs75246977	G	A	45357922;45371283;45372034;45374846;45377645;45391430;45394634;45395614;45396844;45413190;45421638;45422892;45446443;45448918;45449937;45456623;45457167	45368321;45371855;45372171;45375058;45377698;45391504;45394828;45395807;45396935;45413294;45422096;45423182;45446540;45449026;45450013;45456970;45457515	-262.03	-256.7	10.657	0.00109658	256.295	394.781	0.0647487	216	100	116	32119	4.99819e-05	ENSG00000175387	-0.623247	chr18_45466171_ENSG00000175387	0.0249895
1007794	1007793	chr18	72899623	rs74496190	C	T	72922710;72923484;72933013;72956531;72957183;72994819	72923198;72923871;72933109;72956577;72957355;73001905	-124.62	-116.41	16.419	5.07833e-05	98.8747	53.2741	0.0453355	46	25	21	13728	1.04326e-05	ENSG00000179981	0.892167	chr18_72899623_ENSG00000179981	0.00741257
1008787	1008786	chr18	59877940	rs9320003	A	G	59710800;59739554;59739906;59742012;59749906;59751764;59752442;59755989;59757709;59763081;59768308;59770027;59770952;59772776;59774022;59774219;59774701;59777067;59780367;59781794;59785780;59790740;59805476;59806216;59807653;59810539;59813142;59814204;59815447;59821595;59824362;59824920;59828366;59829486;59830764;59853483;59854077	59713212;59739598;59739958;59742054;59749979;59751839;59752497;59756075;59757811;59763183;59768416;59770135;59771032;59772867;59774114;59774318;59774819;59777383;59780549;59781872;59785890;59790777;59805531;59806308;59807712;59810579;59813258;59814334;59815571;59821884;59824460;59825241;59828618;59829745;59830889;59853546;59854351	-167	-162.69	8.623	0.00331878	107.294	69.9589	0.0605835	105	59	46	11235	0.000262955	ENSG00000197563	0.61699	chr18_59877940_ENSG00000197563	0.0760178
1012244	1012243	chr19	818683	rs184978907	G	C	797075;798428;799413;803561;804036;804829;810543;810694	797505;798545;799443;803636;804702;808762;810620;812327	-374.45	-369.12	10.665	0.0010921	440.692	267.091	0.173111	370	216	154	44846	5.64922e-05	ENSG00000011304	0.722439	chr19_818683_ENSG00000011304	0.0273487
1013196	1013195	chr19	55456619	rs192547898	A	G	55464498;55476438;55476620;55477711;55481367;55485362;55485868;55488228;55489120;55492985;55493530;55496415;55497519;55500925;55501390;55501870;55502868;55504586;55508685;55512128	55464737;55476497;55476745;55477839;55481663;55485492;55485912;55488326;55489191;55493050;55495096;55496585;55497769;55501120;55501761;55502533;55502917;55505808;55508855;55512510	-109.1	-72.39	73.423	0	22.6979	1907.86	1	110	1	109	5007	0	ENSG00000022556	-6.39325	chr19_55456619_ENSG00000022556	0
1014291	1014290	chr19	44862444	rs74260476	T	A	44830708;44840776;44844568;44847406;44860778;44871241	44834089;44840871;44844694;44847454;44860834;44871377	-134.12	-125.71	16.812	4.12725e-05	30.4556	45.8835	0.025414	78	36	42	4475	0.000176243	ENSG00000062370	-0.591268	chr19_44862444_ENSG00000062370	0.0593671
1015615	1015614	chr19	19245771	rs3746259	A	G	19229978;19231574;19231801;19232117;19232568;19240965;19243161;19243689;19245593;19249235	19230992;19231784;19231975;19232477;19232628;19241320;19243563;19244166;19245725;19249322	-288	-279.83	16.348	5.27032e-05	191.867	107.263	0.0860821	349	200	149	25496	0.000188344	ENSG00000064545	0.838954	chr19_19245771_ENSG00000064545	0.0621348
1016142	1016141	chr19	1037932	rs3848639	G	C	1026298;1026976;1030942;1032391;1032558;1036066;1036415;1036798	1026723;1027073;1031191;1032457;1032920;1036245;1036687;1039068	-3916.85	-3906.19	21.336	3.8551e-06	499.299	365.907	0.252662	5601	3072	2529	58257	4.32471e-06	ENSG00000064666	0.448427	chr19_1037932_ENSG00000064666	0.00362431
1016414	1016413	chr19	1050874	rs12151021	A	G	1040102;1041201;1042314;1043040;1043333;1043724;1044576;1045001;1045531;1046229;1046801;1047156;1047452;1048894;1049265;1050920;1051154;1051448;1051941;1052213;1053328;1053787;1054005;1054192;1054569;1054779;1055096;1055906;1056065;1056329;1056906;1057914;1058145;1058617;1058819;1059022;1061781;1062171;1063543;1063759;1064051;1064658;1064930;1065269	1040195;1042175;1042825;1043250;1043472;1043840;1044743;1045230;1045618;1046405;1047023;1047377;1047653;1049004;1049436;1051051;1051293;1051585;1052125;1052285;1053530;1053835;1054109;1054340;1054693;1054877;1055350;1055938;1056242;1056498;1057428;1058058;1058268;1058746;1058939;1059262;1061887;1062312;1063677;1063944;1064252;1064746;1065170;1065571	-616.48	-604.41	24.138	8.96635e-07	172.061	106.351	0.112691	753	466	287	21362	2.12471e-06	ENSG00000064687	0.694087	chr19_1050874_ENSG00000064687	0.00196485
1016650	1016649	chr19	3554581	rs8101162	T	G	3575500;3576883;3577979;3578507	3576623;3577105;3578442;3579086	-120.45	-110.44	20.033	7.61341e-06	115.215	76.8951	0.0301755	35	16	19	15977	0.000134897	ENSG00000064961	0.583365	chr19_3554581_ENSG00000064961	0.0498191
1019269	1019268	chr19	49841422	rs115455286	T	C	49845695;49850447;49851960;49852214;49854558;49858405;49858560;49859216;49860509;49862562;49863101;49864653;49865586	49845847;49850681;49852102;49852316;49854622;49858463;49858676;49859227;49860571;49862756;49863695;49864752;49865714	-121	-111.95	18.102	2.09364e-05	69.3157	35.0098	0.020532	54	34	20	10492	1.94486e-06	ENSG00000074219	0.985423	chr19_49841422_ENSG00000074219	0.00183262
1023735	1023734	chr19	49466250	rs201551688	CCG	C	49468558;49469027;49469538;49469840	49468866;49469173;49469663;49470135	-396.61	-377.12	38.99	4.2605e-10	2110.62	358.61	0.180272	580	505	75	245265	0.000137897	ENSG00000087086	2.55718	chr19_49466250_ENSG00000087086	0.0503821
1024806	1024805	chr19	35152219	rs59912641	G	T	35168544;35169642;35170733;35172188;35174057;35174897	35169008;35169718;35170864;35174052;35174143;35177302	-282.41	-274.26	16.292	5.42855e-05	96.9858	189.369	0.14905	330	152	178	18854	0.000197404	ENSG00000089335	-0.965355	chr19_35152219_ENSG00000089335	0.0637537
1025109	1025108	chr19	35502217	rs138102375	G	A	35485688;35486898;35490291;35491191;35492044;35493326;35493649;35500023;35500327;35500577;35500996;35501188;35502378;35503892;35505093;35505873;35510095;35510295;35512406;35512595;35512855;35513804;35514140;35514331;35516953	35485729;35487195;35490340;35491390;35492148;35493447;35493729;35500233;35500349;35500876;35501099;35501543;35502458;35504595;35505783;35506871;35510213;35510437;35512509;35512768;35512942;35513815;35514247;35514734;35517375	-295.08	-290.37	9.419	0.00214793	301.533	172.433	0.0907557	261	155	106	42576	0.000371192	ENSG00000089351	0.80628	chr19_35502217_ENSG00000089351	0.0930774
1026526	1026525	chr19	55886731	rs77711131	G	A	55875757;55879578;55879851;55880137;55881672	55877545;55879739;55879937;55880609;55881831	-102.9	-96.31	13.175	0.000283737	5.38095	23.7637	0.16271	22	11	11	2453	0.00018414	ENSG00000095752	-2.14283	chr19_55886731_ENSG00000095752	0.0611739
1026649	1026648	chr19	18201087	rs10569929	CGA	C	18208603;18218397;18232495;18232660;18233483;18234027;18234208;18234749;18235075;18235452;18239210;18239676;18241304;18242719;18245389;18245627;18246550;18248049;18249825;18252692;18254573;18255276;18255813;18256553;18257691;18258253;18260001	18208641;18218428;18232583;18232732;18233561;18234184;18234465;18234958;18235176;18235584;18239268;18239761;18241512;18242857;18245521;18245792;18246651;18248171;18249934;18252825;18254817;18255503;18256039;18256675;18257827;18258434;18262494	-95.28	-88.36	13.828	0.000200366	48.8371	13.9759	0.0425039	14	11	3	7218	4.53572e-05	ENSG00000099308	1.80504	chr19_18201087_ENSG00000099308	0.023386
1029236	1029235	chr19	611390	rs4919872	T	C	589893;603544;605061;607964;610259;613248;613852;615795	590577;603967;605222;608182;610405;613488;614016;617159	-619.74	-610.09	19.289	1.12375e-05	47.4735	84.2795	0.297217	856	334	522	12994	0.000264758	ENSG00000099822	-0.828059	chr19_611390_ENSG00000099822	0.0762693
1030353	1030352	chr19	49399821	rs12461075	G	A	49403307;49407604;49409010;49414406;49416268;49416731;49421633;49424411;49425084;49425575	49404378;49407711;49409142;49414509;49416453;49416821;49422543;49424581;49425189;49426629	-1059.01	-1046.01	25.999	3.41551e-07	1491.92	928.088	0.0412421	1390	812	578	179851	8.46406e-09	ENSG00000104805	0.684837	chr19_49399821_ENSG00000104805	1.37338e-05
1032876	1032875	chr19	7484741	rs9329383	A	G	7459999;7504574;7506539;7509090;7511929;7516035;7518353;7521213;7523398;7524789;7527038;7528704;7529446;7531804;7531957;7532100;7533711;7534790;7535012	7460133;7505368;7506938;7509340;7512054;7516152;7518601;7521289;7523576;7524880;7527220;7528841;7529576;7531860;7532004;7532570;7534017;7534915;7537363	-222.69	-215.57	14.24	0.000160914	132.623	81.0562	0.0944426	174	112	62	17094	0.000222342	ENSG00000104880	0.710337	chr19_7484741_ENSG00000104880	0.0685565
1033012	1033011	chr19	7549386	rs78898905	C	T	7541761;7543200;7546919;7548148;7550724;7553837;7554234;7555868;7562289	7542322;7543262;7547097;7548198;7550912;7553905;7554398;7556008;7562335	-73.23	-64.14	18.189	2.00057e-05	4.04789	1.35712	0.0240586	22	17	5	418	4.86089e-05	ENSG00000104883	1.57662	chr19_7549386_ENSG00000104883	0.0244958
1036062	1036061	chr19	50526221	rs60002760	C	CA	50479724;50481826;50484212;50484911;50489556;50489999;50490958;50492896;50496117;50498071;50498448;50500259;50502525;50510826;50512013;50512493;50518931;50523719;50528172	50480041;50482499;50484441;50485445;50489801;50490190;50491749;50493028;50496209;50498176;50498532;50502455;50504672;50511083;50512068;50512642;50519420;50523906;50528396	-499.87	-484.04	31.658	1.83825e-08	63.6393	37.2089	0.0661486	606	370	236	7914	1.70499e-11	ENSG00000105053	0.77427	chr19_50526221_ENSG00000105053	2.97317e-08
1036851	1036850	chr19	15230654	rs2074264	G	A	15227219;15229977;15230229;15230791;15233504;15233927;15234186;15235374;15236191	15228826;15230113;15230326;15230892;15233841;15234054;15234845;15236173;15236596	-144.61	-134.25	20.725	5.30264e-06	228.53	141.229	0.0511434	54	33	21	28890	4.76173e-05	ENSG00000105135	0.694347	chr19_15230654_ENSG00000105135	0.0241981
1037077	1037076	chr19	58003580	rs2074071	A	G	57999079;58004224	58003844;58006048	-228.42	-205.1	46.641	8.52551e-12	66.2199	26.6556	0.0600145	221	143	78	6829	1.82658e-10	ENSG00000105136	1.31283	chr19_58003580_ENSG00000105136	3.17552e-07
1039413	1039412	chr19	4289402	rs12979391	C	T	4278598;4282867;4283051;4284428;4284778;4288189;4290444	4280357;4282972;4283239;4284610;4284901;4288359;4290721	-612.14	-606.92	10.431	0.00123913	267.97	168.026	0.279063	718	430	288	43227	0.000179276	ENSG00000105251	0.673387	chr19_4289402_ENSG00000105251	0.060119
1042315	1042314	chr19	10549828	rs77231549	C	T	10501810;10503452;10503935;10505697;10505904;10506604;10511251;10514054;10530137;10530723	10502382;10503833;10504462;10505819;10506513;10506879;10511369;10514271;10530273;10530797	-352.69	-347.57	10.248	0.00136864	324.829	733.745	0.0745615	334	158	176	53775	7.77789e-06	ENSG00000105401	-1.1756	chr19_10549828_ENSG00000105401	0.0058497
1044124	1044123	chr19	48603637	rs387021	G	A	48551100;48555054;48556211;48558135;48564617;48564889;48565255;48571048;48575593;48577695;48581028;48588316;48591943;48593451;48598721;48599956;48601022;48602928;48606677;48607289;48608590;48609779;48612041;48613744	48551645;48555529;48556404;48558316;48564699;48565094;48565451;48571188;48576308;48578131;48581081;48588369;48591969;48593860;48598861;48600384;48601516;48603263;48606708;48607981;48608738;48609923;48612179;48614074	-142.97	-136.01	13.912	0.000191538	30.0477	61.8352	0.0907596	95	34	61	7274	0.000224749	ENSG00000105499	-1.04117	chr19_48603637_ENSG00000105499	0.0689746
1045014	1045013	chr19	49352302	rs34879789	G	A	49340354;49341274;49342462;49344406;49348398;49351157;49355485;49356939;49357264;49357474;49360679;49362117;49362459;49362726;49363278;49363607;49364658;49364877;49368760;49370794;49371340	49340808;49341571;49342520;49344567;49348873;49351297;49355583;49357088;49357344;49357521;49360753;49362396;49362639;49362941;49363375;49363716;49364758;49364949;49368867;49370883;49371889	-180.68	-174.54	12.281	0.000457474	57.7847	29.7147	0.102399	121	77	44	8280	5.09986e-05	ENSG00000105559	0.959511	chr19_49352302_ENSG00000105559	0.0253869
1049658	1049657	chr19	1511435	rs12976420	G	C	1481427;1482352;1482895;1483283;1483497;1484026;1486852;1487602;1487783;1487962;1488187;1489592;1489792;1490422;1490602	1482206;1482666;1483019;1483462;1483940;1484126;1487312;1487690;1487860;1488091;1488279;1489694;1490410;1490445;1490751	-84.75	-75.82	17.852	2.38786e-05	10.618	23.432	0.0392994	10	4	6	2312	6.56638e-05	ENSG00000115257	-1.14197	chr19_1511435_ENSG00000115257	0.0304603
1049692	1049691	chr19	1451274	rs8100017	C	T	1446300;1450148;1451288;1453246;1453430;1455148;1455383;1456075;1456305;1456852;1460180;1460779;1461962	1446340;1450337;1453141;1453336;1453613;1455256;1455499;1456152;1456403;1458059;1460319;1460856;1462176	-91.49	-83.91	15.16	9.87655e-05	11.4061	18.8977	0.0268761	40	22	18	2668	0.000413665	ENSG00000115266	-0.728405	chr19_1451274_ENSG00000115266	0.0985022
1050541	1050540	chr19	1000175	rs72971670	G	A	1000418;1003129;1004520;1007627;1007855;1008139;1008617;1008856	1000862;1003721;1005552;1007772;1007970;1008290;1008781;1008926	-103.16	-92.42	21.477	3.58046e-06	8.34609	1.32007	0.0918909	35	29	6	1561	0.000223325	ENSG00000116032	2.66049	chr19_1000175_ENSG00000116032	0.0687299
1053803	1053802	chr19	54691777	rs36627	G	A	54677107;54682054;54687404;54690838;54692071;54692287;54693042;54693153	54678125;54684850;54687563;54691191;54692266;54692365;54693146;54693733	-930.35	-926.79	7.112	0.00765831	479.388	357.584	0.145255	1158	645	513	59628	4.12039e-05	ENSG00000125505	0.422912	chr19_54691777_ENSG00000125505	0.021691
1054595	1054594	chr19	6348369	rs10408010	T	C	6361463;6361815;6364463;6366269;6368549	6361783;6362553;6365201;6366374;6368919	-147.96	-143	9.911	0.00164261	75.4484	119.927	0.063474	65	31	34	16973	8.66336e-05	ENSG00000125656	-0.668594	chr19_6348369_ENSG00000125656	0.037341
1056245	1056244	chr19	3195135	rs56971413	T	G	3185561;3192468;3193282;3196181;3198815;3201521;3203754;3204003;3204571;3205830;3206150;3206260;3207196;3207389;3207627	3186212;3192658;3193426;3196275;3198895;3201624;3203842;3204142;3204749;3206024;3206188;3206423;3207249;3207488;3209573	-2893.6	-2888.44	10.323	0.00131372	401.506	319.532	0.184667	4139	2278	1861	58697	8.80629e-06	ENSG00000125912	0.329461	chr19_3195135_ENSG00000125912	0.00648668
1061915	1061914	chr19	11646237	rs7250126	T	A	11649532;11650110;11650518;11650709;11651051;11651891;11652737;11657490;11657647;11658612;11660138	11649805;11650384;11650569;11650836;11651501;11652012;11653056;11657556;11657784;11658722;11661138	-565.7	-559.28	12.855	0.00033651	1462.63	599.966	0.0821933	605	314	291	219854	2.14112e-05	ENSG00000130176	1.28561	chr19_11646237_ENSG00000130176	0.0131049
1063763	1063762	chr19	2321308	rs10406430	G	A	2321520;2324124;2324741;2325979;2327961	2321821;2324531;2324905;2326138;2328615	-231.56	-226.85	9.418	0.00214833	68.0429	45.732	0.0482902	206	117	89	8250	9.41741e-05	ENSG00000130332	0.573241	chr19_2321308_ENSG00000130332	0.039656
1066834	1066833	chr19	10193325	rs11666898	C	T	10216965;10217095;10217376;10218181;10218480;10218640;10220307;10220589;10221000;10221134;10221373	10217088;10217347;10217681;10218282;10218530;10218810;10220383;10220991;10221078;10221290;10221542	-104.48	-97.6	13.765	0.000207134	49.4842	90.0756	0.0437492	18	9	9	8776	0.000106326	ENSG00000130810	-0.864168	chr19_10193325_ENSG00000130810	0.042752
1069269	1069268	chr19	30214199	rs73924084	C	T	30191721;30196181;30199161;30205814	30193884;30196301;30199547;30206364	-135.18	-127.11	16.142	5.8773e-05	110.061	60.5178	0.0271039	64	40	24	15365	2.11542e-05	ENSG00000131943	0.862872	chr19_30214199_ENSG00000131943	0.0129684
1072585	1072584	chr19	4799087	rs9630893	A	G	4791728	4795571	-505.07	-498.42	13.293	0.000266346	374.52	234.372	0.124517	582	348	234	49015	0.000380026	ENSG00000141965	0.676243	chr19_4799087_ENSG00000141965	0.0939097
1074761	1074760	chr19	50524226	rs734910	A	G	50534149;50542418;50543791;50544349;50547927;50556447	50534348;50542544;50543886;50546041;50552033;50556671	-282.72	-275.76	13.906	0.000192157	36.5644	59.3961	0.129183	270	98	172	7316	0.000359401	ENSG00000142528	-0.699929	chr19_50524226_ENSG00000142528	0.0913827
1075629	1075628	chr19	50046718	rs115485202	A	C	50030875;50031547;50031724;50037450;50040290;50042376;50045810;50046363;50050078	50031315;50031638;50031971;50037652;50040462;50042436;50046009;50046895;50050219	-526.24	-517.56	17.355	3.10152e-05	33.1583	70.2789	0.323396	773	205	568	7164	0.000194965	ENSG00000142552	-1.08372	chr19_50046718_ENSG00000142552	0.0634019
1083419	1083418	chr19	19512657	rs10408596	A	T	19496639;19516605;19538325;19538505;19546940;19567923;19569275;19575491;19576149;19583219;19603115;19603390;19605103;19606563;19606861;19609252;19611927;19612778;19613140;19616153	19496947;19516828;19538470;19538801;19547028;19568038;19569423;19575774;19576423;19583524;19603247;19603521;19605192;19606694;19607028;19609531;19612225;19612852;19613335;19619740	-177.36	-171.41	11.9	0.000561214	234.73	436.939	0.0516653	98	43	55	36696	3.04953e-05	ENSG00000167491	-0.89643	chr19_19512657_ENSG00000167491	0.01721
1086481	1086480	chr19	4510035	rs10414263	C	T	4504873;4508780;4510458;4516629;4517566	4504959;4508967;4513716;4516690;4517716	-56.42	-47.55	17.735	2.53865e-05	0.333563	2.21062	0.0158878	10	3	7	215	4.76509e-05	ENSG00000167676	-2.72842	chr19_4510035_ENSG00000167676	0.0241981
1087732	1087731	chr19	8368794	rs2232783	C	A	8367011;8367661;8368739;8369651;8373033	8367489;8367864;8368972;8370802;8373240	-2779.56	-2776.95	5.219	0.0223374	179.042	151.057	0.123345	3849	2127	1722	25070	5.0813e-05	ENSG00000167775	0.245205	chr19_8368794_ENSG00000167775	0.0253055
1089351	1089350	chr19	54699809	rs8108287	C	T	54704610;54705001;54705355;54710144;54735617;54750951	54704829;54705149;54705876;54711515;54735812;54752862	-352.56	-343.19	18.73	1.50589e-05	303.411	484.878	0.0535126	398	121	277	47883	0.000222794	ENSG00000170889	-0.676348	chr19_54699809_ENSG00000170889	0.068636
1094468	1094467	chr19	44383083	rs7258418	G	C	44376515;44384162;44385792;44388108;44405020;44405189	44378229;44384291;44385890;44388203;44405106;44405537	-158.59	-151.29	14.606	0.000132475	38.4344	16.9095	0.178258	94	67	27	2817	0.000321213	ENSG00000176222	1.18456	chr19_44383083_ENSG00000176222	0.0857316
1095016	1095015	chr19	2715367	rs73920500	A	G	2714565;2719150;2721302	2717903;2719180;2721416	-919.39	-897.42	43.942	3.38264e-11	148.884	85.4611	0.219863	1207	766	441	17351	2.98382e-13	ENSG00000176490	0.800849	chr19_2715367_ENSG00000176490	5.21113e-10
1095664	1095663	chr19	58518207	rs9783984	G	C	58515751	58522600	-246.06	-236.47	19.178	1.19093e-05	65.5019	29.5126	0.191005	224	157	67	8955	2.42644e-05	ENSG00000176593	1.15021	chr19_58518207_ENSG00000176593	0.0144266
1099199	1099198	chr19	55977909	rs4801655	G	A	55999771;56000373;56001249;56001665;56002139;56004962;56005977;56009247;56011183;56011857;56012401;56015483;56024378;56028591	55999981;56001029;56001362;56001775;56004223;56005279;56006150;56009564;56011779;56012171;56012568;56015691;56024539;56030465	-110.77	-100.54	20.465	6.07193e-06	37.9889	6.13184	0.222358	19	17	2	4890	7.18082e-05	ENSG00000179954	2.63119	chr19_55977909_ENSG00000179954	0.0325193
1100398	1100397	chr19	47249278	rs183340182	G	A	47249303;47250491;47250836;47251772;47257093;47257359;47257506;47258669;47265090	47249347;47250562;47251345;47252220;47257282;47257438;47257572;47261742;47265263	-183.18	-176.65	13.045	0.000304062	234.637	119.918	0.0631442	99	45	54	33162	0.00016085	ENSG00000181027	0.968382	chr19_47249278_ENSG00000181027	0.0560129
1101153	1101152	chr19	58676446	rs166831	C	T	58637619;58643609;58653924;58654472;58662119;58666102	58640878;58644043;58654028;58654565;58662154;58666477	-120.5	-111.2	18.605	1.60791e-05	25.5893	47.4657	0.0474629	45	18	27	5846	0.000152011	ENSG00000181894	-0.891345	chr19_58676446_ENSG00000181894	0.053876
1101210	1101209	chr19	46955300	rs75783944	A	C	46969748;46972990;46974594	46971834;46974371;46974820	-376.02	-370.97	10.111	0.00147404	272.303	177.535	0.0780261	384	230	154	37830	0.000106676	ENSG00000182013	0.617109	chr19_46955300_ENSG00000182013	0.0427985
1102469	1102468	chr19	49476535	rs76389034	A	T	49496705;49502576;49504606;49506536;49507464;49510275;49510559;49513033;49513230;49514256;49514449;49517741;49518278;49518508	49498190;49502630;49504847;49506591;49507675;49510404;49510625;49513139;49513868;49514350;49514567;49517860;49518407;49518943	-286.23	-281.18	10.09	0.00149113	144.047	199.364	0.050416	265	118	147	23313	6.28918e-05	ENSG00000183207	-0.468865	chr19_49476535_ENSG00000183207	0.0293889
1104383	1104382	chr19	1513964	rs791456	G	T	1524073;1524958;1525594;1526485;1526703;1526902;1527933;1528301;1528897;1529405;1529746;1531737;1533930;1535064	1524245;1525417;1525710;1526614;1526790;1526997;1528133;1528427;1529047;1529489;1529823;1531882;1534040;1535455	-89.41	-61.45	55.911	7.58282e-14	0.722704	14.157	0.0461299	44	3	41	416	2.40685e-06	ENSG00000185988	-4.29197	chr19_1513964_ENSG00000185988	0.00219559
1106716	1106715	chr19	17569097	rs8101681	C	T	17546318;17555621;17558952	17547736;17556093;17559376	-70.49	-64.63	11.733	0.000614129	2.42384	10.2599	0.0484698	11	2	9	470	0.000367533	ENSG00000188051	-2.08165	chr19_17569097_ENSG00000188051	0.092525
1112145	1112144	chr19	53708503	rs12462453	C	G	53662466;53664711;53667103;53667391;53678698;53682821;53683900;53693439;53694972;53696565	53662751;53664804;53667152;53669600;53678824;53683237;53686196;53693573;53695088;53696639	-80.5	-70.48	20.049	7.54662e-06	3.0806	7.595	0.0198146	34	8	26	572	0.00010355	ENSG00000197497	-1.30184	chr19_53708503_ENSG00000197497	0.0420938
1114246	1114245	chr19	58761107	rs6510128	A	G	58739960;58740831;58741760;58743138;58755328;58757153;58757667;58758077;58758648;58762674;58770644;58771731;58787689;58788549	58740622;58741662;58741863;58743186;58755422;58757235;58757793;58758182;58758977;58763067;58771159;58775010;58787795;58788815	-396.78	-392.32	8.925	0.00281362	102.934	73.401	0.0824485	429	239	190	12688	0.000401651	ENSG00000198131	0.487848	chr19_58761107_ENSG00000198131	0.0967014
1117895	1117894	chr19	56148871	rs112009339	C	T	56153418	56154835	-145.2	-140.2	10.011	0.00155615	48.7575	76.8419	0.0340837	83	46	37	8612	0.000397196	ENSG00000213015	-0.656269	chr19_56148871_ENSG00000213015	0.0959994
1125582	1125581	chr20	50363004	rs11698143	G	A	50213053;50221356;50224066;50225057;50226640;50230216;50234029;50235201;50235493;50238613;50241731;50244139;50245519;50255882;50273477;50286536;50287654;50290692;50292671;50305603;50307278;50310547;50312632;50313963;50329505;50342358;50346373;50348916;50384841	50217886;50221559;50224123;50225165;50226704;50230371;50234093;50235345;50235582;50238711;50241901;50244222;50245611;50256043;50273689;50286648;50287796;50290852;50292747;50305678;50307358;50310641;50312683;50314021;50329613;50342471;50346517;50349126;50385173	-194.01	-187.22	13.584	0.000228153	404.923	179.204	0.0756455	144	50	94	55810	0.000278829	ENSG00000054793	1.17604	chr20_50363004_ENSG00000054793	0.0785104
1126136	1126135	chr20	44504303	rs58173141	G	T	44520912;44521364;44522627;44523289;44523462;44523633;44525020	44521123;44521950;44522968;44523380;44523540;44523889;44526748	-224.08	-219.9	8.365	0.00382478	587.705	1223	0.0950711	130	60	70	94276	0.000381394	ENSG00000064601	-1.05726	chr20_44504303_ENSG00000064601	0.0941496
1127220	1127219	chr20	30315475	rs111928326	T	G	30327074;30330344;30345210;30347860;30354359;30358146;30359363;30363670;30365290;30366616;30368742;30370052;30371508;30380538;30381651;30382205;30385207;30386168;30388773	30327424;30330450;30345385;30347982;30354485;30358274;30359485;30363791;30365441;30366787;30368849;30370193;30371724;30380633;30381827;30382351;30385318;30386355;30389608	-131.62	-128.56	6.137	0.013241	55.2098	223.203	0.184487	34	14	20	10606	0.000104471	ENSG00000088325	-2.01536	chr20_30315475_ENSG00000088325	0.0423187
1132206	1132205	chr20	35368091	rs138674484	T	A	35280169;35283204;35284763;35284900;35288740;35293449;35293639;35294692;35299744;35309219;35310921;35312816;35315895;35317082;35328838;35335375;35350082;35374448	35282104;35283242;35284814;35284935;35288787;35293500;35293704;35294795;35299800;35309305;35310981;35312878;35316015;35317187;35329078;35335410;35350190;35374481	-346.25	-324.8	42.909	5.73598e-11	177.287	62.9807	0.104381	376	278	98	23590	9.21037e-07	ENSG00000101079	1.49311	chr20_35368091_ENSG00000101079	0.000972729
1136983	1136982	chr20	537079	rs204674	G	A	459116;461741;467020;468071;469322;470424;472898;476363;478365;479899;480477;485762;489095;508577;524316	459404;464720;467106;468219;469422;470525;473008;476446;478424;479949;480578;485873;489304;508693;524482	-357.06	-351.26	11.593	0.000661992	317.569	499.674	0.0647939	396	173	223	46892	0.000246477	ENSG00000101266	-0.653917	chr20_537079_ENSG00000101266	0.0730638
1142269	1142268	chr20	43972682	rs2251358	G	C	43953928;43959006;43961663;43964422;43976965	43956055;43959204;43961709;43964560;43977064	-154.04	-144.55	18.967	1.32986e-05	304.593	633.356	0.0641874	91	27	64	47097	9.0269e-05	ENSG00000124145	-1.05613	chr20_43972682_ENSG00000124145	0.0384158
1146239	1146238	chr20	1114200	rs11087014	A	G	1093906;1099241;1106141;1108069;1115483;1143774;1144962;1145673	1094052;1099545;1106293;1108151;1115949;1143827;1145120;1149022	-496.66	-491.39	10.544	0.00116589	271.455	180.663	0.0697278	554	285	269	34014	0.000148613	ENSG00000125818	0.587412	chr20_1114200_ENSG00000125818	0.0531833
1147090	1147089	chr20	339064	rs139287483	G	A	327527;328078;328944;329893;330282;333854	327786;328156;329036;330007;330476;335512	-509.64	-505.03	9.213	0.00240314	233.845	364.115	0.0624637	576	276	300	37616	0.000169881	ENSG00000125841	-0.638842	chr20_339064_ENSG00000125841	0.0578026
1147596	1147595	chr20	18253337	rs16978907	A	G	18269121;18278629;18278933;18285652;18286312;18286942;18287350;18290813;18293280;18295713	18269248;18278706;18279108;18285822;18286451;18287037;18287391;18290950;18295411;18297640	-112.64	-105.6	14.091	0.000174159	51.2304	90.2964	0.0520067	30	19	11	8907	0.000228089	ENSG00000125846	-0.817668	chr20_18253337_ENSG00000125846	0.0696153
1151252	1151251	chr20	60930809	rs141951452	CCT	C	60884772;60885044;60885234;60885475;60885721;60885958;60886218;60886457;60886670;60886976;60887229;60887456;60887688;60888144;60888383;60888705;60889360;60890084;60891004;60891727;60891938;60892401;60892718;60893510;60893899;60894740;60895615;60895795;60897075;60897325;60897714;60898512;60898832;60899136;60899497;60900196;60901516;60901733;60901921;60902289;60902585;60902922;60903297;60903900;609…	60884891;60885137;60885468;60885628;60885885;60886150;60886363;60886592;60886840;60887202;60887372;60887588;60888066;60888306;60888636;60888858;60890003;60890263;60891378;60891829;60892079;60892555;60892834;60893706;60894168;60894851;60895725;60895946;60897224;60897505;60897814;60898726;60898912;60899260;60899927;60900602;60901687;60901816;60902022;60902462;60902725;60903066;60903501;60904111;609…	-5118.94	-5115.93	6.033	0.0140428	1820.44	1566.16	0.188481	7203	3799	3404	354340	8.51388e-05	ENSG00000130702	0.217056	chr20_60930809_ENSG00000130702	0.0369754
1154487	1154486	chr20	18119628	rs73256064	G	A	18118762;18125743;18131465;18139728;18142464;18143021;18162354;18163767;18165246;18167930	18119148;18125995;18131586;18139909;18142883;18143589;18162490;18163942;18165436;18169031	-156.62	-151.04	11.15	0.000840405	61.6655	96.3637	0.0359216	96	53	43	9655	0.00023703	ENSG00000149474	-0.644026	chr20_18119628_ENSG00000149474	0.0715614
1154676	1154675	chr20	42839404	rs731498	A	C	42740335;42743422;42744305;42747145;42788258;42805457;42814967	42742143;42743516;42745026;42747263;42789047;42806612;42816218	-3492.75	-3489.54	6.424	0.0112618	979.91	1177.8	0.172138	4938	2341	2597	178014	0.000401843	ENSG00000149596	-0.265373	chr20_42839404_ENSG00000149596	0.0967141
1156831	1156830	chr20	37093065	rs189139497	C	T	37101459;37117046;37121573;37125996;37128090;37137720;37144835;37146149;37146427;37150140;37153421;37154047;37154538;37159810;37161373;37163717;37168419;37169684;37174886;37177332;37179714;37182510;37186938;37191175;37193999;37195739;37197110;37199412;37202302;37203417	37101712;37117261;37121775;37126159;37128646;37137851;37145013;37146297;37146643;37150341;37153588;37154161;37154685;37159874;37161502;37163850;37168601;37169835;37176749;37177438;37179866;37182719;37187096;37191340;37194121;37195875;37198639;37199490;37202941;37207504	-230.92	-225.97	9.892	0.00165972	402.068	277.036	0.0393146	177	103	74	50781	0.000175359	ENSG00000170471	0.537366	chr20_37093065_ENSG00000170471	0.059104
1160135	1160134	chr20	248529	rs57540414	A	C	251504;256609;257210;257685;257867;258971;259813;264604;270200;270900;271232	251908;256727;257520;257786;258024;259070;259971;264722;270317;271070;271390	-116.55	-110.54	12.004	0.000530993	34.0285	72.3636	0.0538569	43	16	27	5540	4.69995e-05	ENSG00000196476	-1.08852	chr20_248529_ENSG00000196476	0.0239846
1162212	1162211	chr20	1896288	rs6136377	A	G	1875154;1875429;1875942;1895745;1902041;1902959;1905410;1908521;1915361;1917966	1875163;1875442;1876172;1896101;1902358;1903291;1905523;1908545;1915412;1920543	-961.82	-952.13	19.383	1.06961e-05	857.62	590.299	0.0433808	1439	907	532	109804	2.8158e-06	ENSG00000198053	0.538893	chr20_1896288_ENSG00000198053	0.00252238
1163917	1163916	chr20	34268874	rs3056722	T	TCCA	34255977;34260677;34261523;34261680;34262434;34268659;34269810;34270586;34278335;34280171;34282494;34284299;34285606;34286403;34286667	34257607;34260766;34261606;34262353;34264108;34268793;34269903;34270713;34278487;34280292;34282807;34284382;34285722;34286512;34287111	-139.02	-132.78	12.469	0.000413766	60.6253	100.06	0.0565999	72	37	35	9900	0.000273336	ENSG00000244005	-0.722873	chr20_34268874_ENSG00000244005	0.0776794
1165217	1165216	chr21	47421591	rs142763700	A	G	47401651;47402548;47404183;47406440;47406858;47407023;47407524;47408998;47409522;47409666;47410172;47410292;47410687;47410893;47411924;47412078;47412277;47412662;47414081;47417335;47417614;47418035;47418312;47418811;47419067;47419314;47420245;47420673;47420845;47421111;47421875;47422132;47422403;47423034;47423305	47401861;47402677;47404383;47406599;47406986;47407433;47407568;47409051;47409566;47409692;47410198;47410336;47410740;47410955;47411986;47412131;47412312;47412724;47414143;47417397;47417676;47418085;47418347;47418873;47419132;47419606;47420281;47420842;47421065;47421300;47421984;47422315;47422624;47423063;47424964	-1596.48	-1591.36	10.249	0.00136779	1182.75	1750.61	0.122676	2259	889	1370	202867	0.000125085	ENSG00000142156	-0.565713	chr21_47421591_ENSG00000142156	0.0475061
1166728	1166727	chr21	18904720	rs141384977	ACTGT	A	18884700;18919345;18924067;18931294;18933020;18933656;18937746;18965470	18885490;18919511;18924271;18931449;18933142;18933794;18942418;18965897	-475.01	-466.69	16.643	4.51277e-05	247.976	481.541	0.153595	548	205	343	31682	0.000156236	ENSG00000154639	-0.957458	chr21_18904720_ENSG00000154639	0.0549919
1168028	1168027	chr21	30274879	rs2738936	A	G	30244513;30250514;30252192;30254482;30255307;30257534	30248813;30250655;30252275;30254572;30255393;30257693	-459.9	-449.13	21.551	3.44518e-06	53.584	32.2712	0.110802	555	350	205	6308	1.12582e-06	ENSG00000156239	0.731555	chr21_30274879_ENSG00000156239	0.00115047
1171136	1171135	chr21	45152500	rs2276528	G	A	45138975;45143378;45148611;45152020;45153552;45153950;45156835;45160897;45161301;45163550;45164352;45165584;45166997;45168876;45170381;45172399;45173464;45175358;45175832	45139262;45143774;45148891;45152528;45153587;45154004;45158742;45160921;45161652;45163688;45164531;45166006;45167067;45168961;45170426;45172510;45173600;45175645;45182188	-566.45	-563.45	6.003	0.0142827	363.464	507.229	0.111196	633	294	339	57667	0.000407379	ENSG00000160209	-0.480825	chr21_45152500_ENSG00000160209	0.0976151
1172585	1172584	chr21	46370278	rs73376601	G	A	46359925;46363599;46378161;46380015;46386949;46389025;46392971;46396595	46360101;46363752;46378339;46380083;46387096;46389179;46393180;46396904	-114	-102.44	23.104	1.53461e-06	27.7577	1.34554	0.10661	141	137	4	3121	0.000201749	ENSG00000160256	4.36663	chr21_46370278_ENSG00000160256	0.0646644
1174009	1174008	chr21	48070685	rs116001621	G	A	48055079;48056808;48063198;48064218;48068230;48069425;48071718;48072757;48076735;48080745;48083295;48084207	48056459;48056902;48063551;48064400;48068531;48069805;48072230;48072864;48079342;48081848;48083466;48085036	-138.28	-131.76	13.039	0.000305112	294.085	148.59	0.052402	43	26	17	40644	0.000195461	ENSG00000160310	0.984896	chr21_48070685_ENSG00000160310	0.063503
1175201	1175200	chr21	46822554	rs9941800	C	T	46825052;46825294;46875403;46888156;46893809;46895390;46896265;46897325;46897664;46898241;46899816;46899984;46900381;46900614;46901877;46902709;46906775;46907361;46908332;46909400;46910189;46910750;46911139;46912449;46912601;46913077;46916414;46916964;46917513;46924330;46925048;46925272;46925749;46925933;46929270;46929978;46931025	46825156;46825388;46876795;46888700;46893895;46895449;46896394;46897401;46897879;46898267;46899878;46900070;46900434;46900772;46901939;46902735;46906906;46907423;46908358;46909435;46910260;46910785;46911228;46912478;46912627;46913139;46916482;46917006;46917726;46924470;46925192;46925345;46925880;46927507;46929515;46930175;46931140	-7532.77	-7524.37	16.799	4.15626e-05	2130.32	1547.8	0.120555	12110	6567	5543	394910	9.59707e-05	ENSG00000182871	0.460851	chr21_46822554_ENSG00000182871	0.0401111
1177306	1177305	chr21	45515366	rs9981485	A	G	45527171;45528865;45533634;45534060;45534457;45535145;45535572;45537701;45538644;45539040;45540229;45540512;45540833;45544461;45546781;45548128;45548433;45550479	45527315;45528977;45533728;45534159;45534649;45535280;45535801;45537844;45538714;45539404;45540377;45540659;45542238;45546000;45548031;45548278;45548532;45551063	-281.31	-276.38	9.878	0.00167311	75.6454	125.131	0.0929746	281	98	183	18686	0.000166441	ENSG00000241945	-0.726115	chr21_45515366_ENSG00000241945	0.0571706
1177830	1177829	chr21	45856398	rs7278129	G	C	45879814	45882078	-110	-105.21	9.577	0.00197031	40.2369	17.5308	0.0819201	32	18	14	3127	7.91631e-05	ENSG00000269430	1.19863	chr21_45856398_ENSG00000269430	0.0349507
1180063	1180062	chr22	46687758	rs147696491	C	A	46663858;46664411;46665039;46668232;46669795;46671145;46674483;46675966;46677496;46677868;46679870;46681138;46682970;46684320;46685299;46685723;46688100;46688688	46663969;46664824;46665186;46668313;46669966;46671318;46674558;46676139;46677615;46678048;46679929;46681176;46683051;46684485;46685458;46685796;46688225;46689905	-227.97	-216.77	22.393	2.22235e-06	73.533	133.907	0.0611196	236	84	152	14870	1.36851e-05	ENSG00000075234	-0.864768	chr22_46687758_ENSG00000075234	0.00927971
1181140	1181139	chr22	19923406	rs5746848	T	C	19938465;19939026;19948722;19949220;19949756;19950868;19951089;19951633;19954687	19938575;19939177;19948812;19949397;19950399;19950894;19951282;19953168;19955217	-916.01	-909.08	13.874	0.00019552	45.5398	88.1183	0.496035	1358	521	837	8836	0.000339401	ENSG00000093010	-0.952314	chr22_19923406_ENSG00000093010	0.0885188
1181312	1181311	chr22	17677908	rs5747019	C	G	17660194;17662710;17663494;17669229;17670674;17672573;17679489;17680439;17684453;17687961;17690246;17700246;17702617	17662466;17662912;17663651;17669617;17670922;17672700;17679681;17680673;17684663;17688180;17690779;17700325;17702879	-313.27	-276.85	72.842	0	77.7087	14.2891	0.394367	419	358	61	11542	0	ENSG00000093072	2.44316	chr22_17677908_ENSG00000093072	0
1182721	1182720	chr22	17844897	rs5992671	T	C	17840837;17907318;17956135;17956627;17976435;17978442;17979663;17982114;17983879;17990845;18003144;18016792;18018209;18018329;18018682;18020101;18021528;18021846;18027838;18029928;18031716;18032535	17840913;17907585;17956201;17956724;17976618;17978581;17979767;17982163;17984048;17990928;18003357;18016921;18018246;18018420;18018834;18020489;18021656;18022692;18029254;18030094;18031827;18033845	-129.87	-122.75	14.237	0.000161197	52.4037	25.0025	0.0747962	56	36	20	5362	6.11636e-05	ENSG00000099954	1.0676	chr22_17844897_ENSG00000099954	0.0287812
1183366	1183365	chr22	21407523	rs59112939	G	C	21383625;21384000;21385120;21386820;21386999	21383733;21384640;21386144;21386847;21387129	-96.76	-88.66	16.214	5.65673e-05	23.7417	4.56679	0.118774	12	9	3	2442	0.000291464	ENSG00000099960	2.37817	chr22_21407523_ENSG00000099960	0.0806715
1184425	1184424	chr22	30991124	rs7285863	C	T	30972615;30974824;30976558;30976999;30977307;30977515;30980214;30980533;30981211;30982985;30984008;30985178;30987781;30988119;30999765;31001401	30973116;30976165;30976688;30977088;30977395;30977631;30980441;30980704;30981357;30983382;30984161;30985257;30987927;30988385;31000089;31001504	-120.19	-114.03	12.334	0.00044479	196.738	381.625	0.0757908	11	5	6	30013	5.21958e-05	ENSG00000100029	-0.95588	chr22_30991124_ENSG00000100029	0.0258031
1185566	1185565	chr22	37915943	rs112851358	AG	A	37886400;37887762;37888442;37888651;37890093;37891524;37891767;37892456;37893026;37898609;37899192;37900038;37900193;37900642;37902199;37903836;37904534;37905015;37906219;37907928;37910619;37911980;37913978;37914973;37915350	37887431;37887874;37888557;37888809;37890583;37891593;37892010;37892787;37893242;37898732;37899220;37900087;37900308;37900776;37902390;37903961;37904689;37905156;37906572;37908248;37910812;37912305;37914115;37915247;37915549	-140.27	-134.18	12.185	0.000481739	18.772	43.9799	0.0933689	70	27	43	4153	3.52656e-05	ENSG00000100065	-1.22826	chr22_37915943_ENSG00000100065	0.0192653
1186457	1186456	chr22	26891808	rs4822728	C	T	26847446;26849612;26853825;26854411;26859883;26861421;26866685;26867179;26868268;26868798;26871336;26875231;26877688;26878712;26879640	26849370;26849938;26853933;26854543;26860792;26864589;26866888;26867354;26868384;26868916;26873102;26875647;26878206;26878839;26879803	-188.41	-181.54	13.755	0.000208255	96.2428	67.0276	0.0411593	139	80	59	12030	0.000261881	ENSG00000100099	0.521923	chr22_26891808_ENSG00000100099	0.0758416
1188964	1188963	chr22	39104320	rs5757253	C	T	39081548;39084940;39095806;39096805;39096971;39097262	39084006;39085429;39096672;39096947;39097037;39097561	-262.32	-256.89	10.851	0.000987343	231.38	169.962	0.0406059	230	111	119	26468	0.000104737	ENSG00000100221	0.445052	chr22_39104320_ENSG00000100221	0.0423696
1189182	1189181	chr22	39080245	rs1056661	A	G	39101728;39102516;39104850;39111912;39112657;39117747;39120302;39121181;39121812;39122263;39123218;39123988;39124261;39126617;39130155;39130329	39102152;39102861;39104961;39112245;39113005;39117870;39120416;39121445;39122155;39122445;39123353;39124166;39125667;39129592;39130237;39130402	-126.11	-119.15	13.915	0.000191307	190.803	383.088	0.084436	10	2	8	49151	0.000112589	ENSG00000100226	-1.00559	chr22_39080245_ENSG00000100226	0.0443576
1191111	1191110	chr22	43483493	rs12160942	G	A	43435522;43442416;43447807;43455390;43459819;43460196;43464416;43465610;43466177;43471480;43475908;43485283	43435911;43442579;43447893;43455533;43459927;43460330;43464596;43465850;43466248;43471596;43475992;43485434	-139.21	-131.48	15.458	8.43713e-05	29.995	14.3381	0.0345681	90	56	34	3861	0.000121035	ENSG00000100271	1.06487	chr22_43483493_ENSG00000100271	0.046634
1191538	1191537	chr22	29877191	rs73881535	T	C	29876219;29879364;29881712;29884838	29877134;29879563;29881836;29887379	-127.24	-105.96	42.559	6.85849e-11	31.8044	2.10304	0.151777	57	47	10	3354	1.53368e-05	ENSG00000100285	3.91868	chr22_29877191_ENSG00000100285	0.0101295
1191650	1191649	chr22	51019113	rs75187587	A	C	51018156;51018619;51018994;51019849;51020036;51039579	51018511;51018845;51019209;51019982;51021428;51039884	-248.03	-237.87	20.318	6.557e-06	73.4579	140.284	0.107488	221	68	153	15719	0.000376516	ENSG00000100288	-0.933361	chr22_51019113_ENSG00000100288	0.0936733
1195296	1195295	chr22	36885662	rs56929381	C	T	36883237;36889680;36892014;36894038;36897288;36900145;36900562;36901943;36902959	36886314;36889850;36892255;36894444;36897454;36900414;36900813;36902742;36903148	-245.74	-237.37	16.746	4.2736e-05	125.412	65.3445	0.0933984	219	151	68	17516	0.00021913	ENSG00000100350	0.940538	chr22_36885662_ENSG00000100350	0.0679139
1196856	1196855	chr22	41615000	rs116408592	G	A	41601209;41602011;41604319;41605700;41609855;41612143;41613127;41616738;41617203;41620024;41620729;41620971;41621798;41622666;41623093;41626143	41601390;41602129;41604461;41606012;41610030;41612266;41615540;41616872;41617371;41620255;41620805;41621075;41621945;41622748;41623873;41627275	-217.1	-212.18	9.834	0.00171311	88.6086	155.013	0.0556605	170	83	87	14936	0.000278085	ENSG00000100395	-0.806871	chr22_41615000_ENSG00000100395	0.0784112
1197455	1197454	chr22	46711723	rs78628739	G	A	46726772;46728979;46731298;46731790;46732287;46733676;46739159;46742319;46746188;46747547;46748161	46727629;46729596;46731743;46732003;46732563;46733841;46739265;46742441;46746360;46748071;46753237	-271.53	-266.92	9.228	0.002383	191.087	113.269	0.119344	264	163	101	28959	2.56698e-05	ENSG00000100416	0.754477	chr22_46711723_ENSG00000100416	0.0150231
1198932	1198931	chr22	23410524	rs56833776	C	T	23412540;23412760;23437434;23464565	23412756;23412941;23438605;23464889	-73.98	-65.36	17.242	3.29096e-05	3.0021	9.91277	0.0206806	13	7	6	748	5.52259e-07	ENSG00000128266	-1.72332	chr22_23410524_ENSG00000128266	0.000623025
1201567	1201566	chr22	18112982	rs201861337	TCAAAAAAA	T	18074902;18077295;18080767;18082793;18083446;18095380;18095742;18101800;18102227;18111369	18075502;18078058;18081054;18082861;18083947;18095644;18096086;18101893;18102294;18111584	-840.97	-838.02	5.89	0.0152309	332.705	526.369	0.107445	1041	475	566	44388	0.000360417	ENSG00000131100	-0.661831	chr22_18112982_ENSG00000131100	0.0916004
1203357	1203356	chr22	21980393	rs67163745	CAG	C	21982378;21983299	21983076;21984353	-102.63	-94.45	16.361	5.23524e-05	37.529	80.5442	0.0439862	17	7	10	7721	2.72354e-06	ENSG00000161179	-1.10177	chr22_21980393_ENSG00000161179	0.00244933
1204284	1204283	chr22	17586631	rs4819959	G	A	17565844;17577952;17578687;17579665;17581245;17582886;17583029;17584384;17585616;17586481;17586743;17588617;17589197	17566119;17578399;17578833;17579777;17581371;17582933;17583192;17584467;17585700;17586492;17586844;17588658;17596583	-292.74	-286.67	12.142	0.000492901	86.724	142.104	0.150311	283	108	175	17946	0.000267937	ENSG00000177663	-0.712444	chr22_17586631_ENSG00000177663	0.0769414
1204823	1204822	chr22	29664423	rs2301291	G	A	29665212;29668205;29668369;29669727;29670254;29671618;29678379;29682912;29684595;29688477;29691515;29693817;29694723;29696112	29665651;29668241;29668420;29669853;29670442;29674205;29678546;29683123;29688158;29688595;29692358;29693939;29695841;29696515	-154.19	-146.94	14.501	0.000140087	426.464	779.698	0.0793915	41	21	20	73009	0.000236874	ENSG00000182944	-0.870491	chr22_29664423_ENSG00000182944	0.0715332
1208393	1208392	chr22	20753305	rs57137868	A	G	20748405;20753801;20759667	20749708;20755662;20762745	-269.4	-262.94	12.917	0.000325531	82.8617	134.02	0.0534032	254	110	144	13468	0.000322167	ENSG00000185252	-0.693671	chr22_20753305_ENSG00000185252	0.0858462
1209015	1209014	chr22	19438344	rs8137166	G	A	19419425;19420462;19422259;19423161	19420382;19420871;19422417;19423598	-472.67	-466.61	12.115	0.00050011	88.2334	54.818	0.0728461	553	325	228	10174	0.00016764	ENSG00000185608	0.686675	chr22_19438344_ENSG00000185608	0.0573506
1209551	1209550	chr22	23514450	rs5751598	A	G	23521891;23522397;23540440;23541398;23585005;23593219;23595986;23603137;23603542;23610595;23613719;23615268;23615821;23625396;23627220;23629346;23630284;23631704;23634728;23637211;23644528;23648341;23648932;23649755;23651611;23653884;23654575;23656155;23656739;23657620	23522019;23524426;23540572;23541539;23585172;23593427;23596167;23603241;23603727;23610702;23613779;23615320;23615961;23626285;23627388;23629465;23630359;23633318;23634825;23637342;23645050;23648436;23649017;23649951;23652620;23654105;23655208;23656260;23656901;23660224	-659.13	-644.46	29.348	6.04875e-08	267.282	160.618	0.0993587	884	546	338	33177	6.82857e-06	ENSG00000186716	0.734729	chr22_23514450_ENSG00000186716	0.00530422
1209915	1209914	chr22	29615364	rs16987277	C	T	29601840;29610915;29611516;29621122;29622411;29627007;29627447;29627582;29629603;29630126;29630294;29639434;29650192;29651260;29654806	29602128;29611028;29611619;29621205;29622540;29627129;29627497;29629457;29629851;29630188;29630338;29639478;29650794;29651601;29655586	-82.04	-77.77	8.533	0.00348853	4.76259	15.1227	0.0516345	11	6	5	1038	6.34359e-05	ENSG00000186998	-1.6669	chr22_29615364_ENSG00000186998	0.0295707
1210820	1210819	chr22	42910611	rs2179231	T	C	42905974;42910112;42910683;42911157;42912017;42914011;42914619;42915720	42909001;42910310;42910785;42911274;42912302;42914153;42914734;42915808	-342.09	-331.96	20.254	6.78113e-06	94.0571	45.6653	0.126492	368	255	113	12914	0.000120232	ENSG00000189306	1.04244	chr22_42910611_ENSG00000189306	0.0464028
1213002	1213001	chr22	38810615	rs113768633	C	T	38686697;38688915;38689909;38690348;38691393;38692211;38693608;38694035;38694586;38695900;38696729;38698866;38699143;38710087;38712670;38713165;38713991;38732613;38757404;38776375;38776942;38794443	38688617;38689325;38690254;38690540;38691453;38693161;38694004;38694209;38694939;38696070;38696957;38699014;38699253;38710174;38712978;38713444;38714089;38732711;38757565;38776428;38776995;38794527	-125.05	-116.8	16.495	4.87667e-05	453.798	751.856	0.0287413	17	8	9	70103	9.24209e-06	ENSG00000213923	-0.728406	chr22_38810615_ENSG00000213923	0.00674686
1213338	1213337	chr22	18565048	rs362262	T	C	18560689;18562640;18566203;18567878;18570738	18561372;18562780;18566498;18568024;18574720	-234.13	-229.03	10.213	0.00139473	137.975	100.023	0.0372476	208	119	89	18892	0.000218075	ENSG00000215193	0.464075	chr22_18565048_ENSG00000215193	0.0677708
1213512	1213511	chr22	48888977	rs6007866	A	G	48885272;48972118;49042409;49089059;49103529;49145651;49246570	48885516;48972383;49042558;49089193;49103656;49147744;49246724	-104.11	-98.61	11	0.00091101	6.42964	20.4091	0.0789941	32	13	19	1456	5.40776e-06	ENSG00000219438	-1.6664	chr22_48888977_ENSG00000219438	0.0043998
1214580	1214579	chr22	18489048	rs397709	A	C	18270415;18273712;18273968;18276495;18286320;18291610;18293469;18295273;18299456;18300077;18304193;18304796;18305713;18309220;18310410;18314620;18317094;18322358;18342922;18348690;18354603;18355513;18357977;18358213;18359174;18362112;18363971;18367041;18368644;18369936;18370089;18371800;18374251;18376574;18378050;18379012;18379490;18382214;18383608;18384644;18385397;18387398;18389315;18483855;184…	18273682;18273837;18274433;18276560;18286627;18291703;18293579;18298435;18299550;18301895;18304275;18304936;18305826;18309282;18310547;18314873;18317315;18325248;18347752;18348778;18354789;18355620;18358092;18358320;18359638;18362168;18364069;18367124;18368817;18369998;18370201;18371996;18374398;18376670;18378176;18379127;18379747;18382314;18383763;18384745;18385513;18387605;18389652;18483946;184…	-1652.43	-1647.8	9.272	0.00232684	815.215	1029.13	0.0856695	2332	1098	1234	140328	9.61957e-05	ENSG00000243156	-0.336173	chr22_18489048_ENSG00000243156	0.0401514

## Sheet: B
X	TEST.SNP.CHROM	TEST.SNP.POS	TEST.SNP.ID	TEST.SNP.REF.ALLELE	TEST.SNP.ALT.ALLELE	REGION.START	REGION.END	LOGLIKE.NULL	LOGLIKE.ALT	CHISQ	P.VALUE	ALPHA	BETA	PHI	TOTAL.AS.READ.COUNT	REF.AS.READ.COUNT	ALT.AS.READ.COUNT	TOTAL.READ.COUNT	p_adjusted	PHENO	EFFECT.SIZE	SNP_region	qvalue
4845	4844	chr1	19581467	rs1774081	C	T	19581276;19582442;19583558;19583948;19584206;19584971;19585175	19581334;19582546;19583639;19584015;19584478;19585047;19586622	-362.85	-352.19	21.328	3.87059e-06	111.3	65.4995	0.118897	403	265	138	8430	0.000292115	ENSG00000053372	0.764898	chr1_19581467_ENSG00000053372	0.0906015
6038	6037	chr1	183173189	rs615301	C	G	183155373;183177016;183184588;183187525;183189960;183191224;183192270;183194743;183195833;183196650;183197509;183200096;183201322;183201787;183203502;183204710;183205595;183206487;183207442;183208499;183209427;183212282	183155566;183177204;183184723;183187623;183190096;183191346;183192459;183194855;183196051;183196832;183197754;183200238;183201478;183201992;183203581;183204865;183205739;183206639;183207556;183209333;183210396;183214035	-383.43	-357.78	51.314	7.87259e-13	54.0097	226.119	0.2876	527	126	401	14729	0.000344701	ENSG00000058085	-2.06579	chr1_183173189_ENSG00000058085	0.0985838
6128	6127	chr1	203582483	rs7539296	A	G	203595689;203651870;203667285;203668588;203669334;203669926;203671172;203672780;203676137;203676990;203678429;203680005;203681088;203682293;203683299;203689677;203690325;203691606;203693009;203696523;203697279;203702351;203708674	203596347;203652526;203667482;203668845;203669459;203670051;203671207;203672941;203676351;203677232;203678670;203680236;203681267;203682380;203683405;203689868;203690538;203691817;203693116;203696882;203697438;203702760;203713209	-4703.92	-4699.29	9.267	0.00233316	8203.45	10748.9	0.0981095	6693	2884	3809	817445	0.000342498	ENSG00000058668	-0.389886	chr1_203582483_ENSG00000058668	0.0984266
6602	6601	chr1	54379613	rs74756927	A	C	54317392;54320674;54325729;54331868;54332428;54337045;54343988;54344315;54348616;54348786;54352340;54354580;54354917;54355386;54356224	54317943;54320724;54325826;54332055;54332597;54337161;54344075;54344395;54348704;54348949;54352394;54354659;54355136;54355507;54356407	-149.13	-144.73	8.802	0.00300837	98.2873	56.0708	0.0577213	84	50	34	8550	0.000211767	ENSG00000058799	0.809755	chr1_54379613_ENSG00000058799	0.0754249
10248	10247	chr1	178086379	.	T	TA	178062864;178090096;178092191;178092854;178094462;178252699;178269127;178310606;178359235;178389646;178408557;178410684;178411810;178414653;178420706;178421551;178423582;178425610;178426818;178433413;178435055;178436469;178439828;178442210	178063829;178090222;178092317;178092950;178094636;178252826;178269253;178310743;178359341;178389755;178408710;178410782;178412364;178414797;178420850;178421787;178423783;178426034;178427679;178433547;178435257;178436556;178439858;178448644	-955.54	-949.21	12.66	0.000373613	1274.98	919.686	0.16925	1218	697	521	94423	0.000331508	ENSG00000075391	0.471261	chr1_178086379_ENSG00000075391	0.0968185
10563	10562	chr1	208428180	rs1249859	T	A	208195587;208201354;208202175;208204387;208204935;208206664;208207838;208211716;208212170;208212966;208213337;208215443;208216406;208217853;208218412;208219223;208224354;208224601;208225672;208227766;208234031;208252605;208255757;208257725;208266131;208269374;208270075;208272191;208276492;208315674;208383332;208390080;208403536;208416988	208200683;208201504;208203648;208204683;208205104;208206854;208207937;208211819;208212329;208213112;208213609;208215711;208216548;208218087;208218555;208219462;208224447;208224768;208225808;208227883;208234182;208252795;208255853;208257925;208266245;208269470;208270228;208272314;208276592;208315808;208383807;208391347;208403815;208417665	-1121.02	-1115.08	11.882	0.000566917	1327.45	1852.33	0.155371	1458	580	878	170475	0.000332916	ENSG00000076356	-0.480684	chr1_208428180_ENSG00000076356	0.0969793
11833	11832	chr1	1190913	rs35025185	CT	C	1152288;1153838;1158624;1159212;1162652;1163848;1167272	1153184;1156731;1158737;1159348;1162699;1164326;1167411	-1972.75	-1967.9	9.709	0.00183412	1139.02	824.513	0.0470706	2667	1394	1273	112412	4.12636e-06	ENSG00000078808	0.466179	chr1_1190913_ENSG00000078808	0.00407176
17519	17518	chr1	3750214	rs199563981	AAC	A	3728645;3732713;3739340;3739988;3742322;3742934;3743272;3745830;3746256;3747610;3750235;3751489;3753059;3753479;3753856;3755528;3756172;3759673;3761471;3761853;3764039;3765172;3768859;3773453	3732081;3733022;3739805;3740126;3742430;3743000;3743308;3745937;3746561;3747788;3750599;3751656;3753256;3753700;3754083;3755683;3756340;3759887;3761547;3761915;3764268;3765345;3768985;3773778	-228.96	-222.81	12.299	0.000453162	152.571	248.437	0.0769671	308	146	162	15881	0.000350241	ENSG00000116198	-0.703399	chr1_3750214_ENSG00000116198	0.0996891
18203	18202	chr1	54428483	rs78283594	G	T	54411750;54413461;54413535;54417659;54423822;54426029;54427626;54431969;54433338	54412222;54413494;54413654;54418145;54423953;54426147;54428082;54432053;54433841	-139.01	-133.14	11.731	0.00061461	185.656	89.0431	0.060323	58	38	20	16261	0.000222192	ENSG00000116212	1.06006	chr1_54428483_ENSG00000116212	0.0775022
26529	26528	chr1	236668845	rs9727054	T	G	236681300;236681601;236686689;236687881;236688724;236689268;236700797;236702179;236703547;236704573;236705631;236708050;236708462	236681584;236681800;236687361;236688040;236688845;236689735;236700885;236702522;236703983;236705010;236706948;236708215;236708501	-340.84	-328.29	25.089	5.47519e-07	156.769	77.7817	0.232889	375	267	108	9802	0.000322783	ENSG00000116977	1.01114	chr1_236668845_ENSG00000116977	0.095329
31686	31685	chr1	43754459	rs12136136	C	T	43629846;43630314;43632497;43632831;43634610;43636427;43660355;43672017;43677121;43715890;43727513;43736577	43630164;43630476;43632590;43632906;43634699;43637640;43660620;43672063;43677238;43716062;43727589;43736607	-349.41	-344.06	10.706	0.00106783	131.839	214.059	0.0801126	357	162	195	14162	7.08866e-05	ENSG00000117395	-0.699231	chr1_43754459_ENSG00000117395	0.0370259
34154	34153	chr1	173804557	rs28804123	A	C	173795825;173797471;173799798;173800673;173802514;173803611;173806078;173807328;173808505;173810004;173814367;173819465;173820974;173822487;173822933;173825804;173826656	173795924;173797537;173799899;173800768;173802637;173803657;173806184;173807397;173808684;173810111;173814429;173819617;173821156;173822705;173823043;173825879;173827684	-191.51	-184.47	14.086	0.000174625	307.743	158.84	0.0905014	123	72	51	16023	0.000191312	ENSG00000117593	0.954152	chr1_173804557_ENSG00000117593	0.0711245
35915	35914	chr1	212626841	rs12757835	G	A	212606229;212608047;212615888;212617681;212619172	212606462;212608375;212615967;212617784;212619714	-199.64	-189.96	19.37	1.07675e-05	64.7792	171.741	0.0639437	169	50	119	7147	0.000255039	ENSG00000117691	-1.40663	chr1_212626841_ENSG00000117691	0.083742
36831	36830	chr1	220943581	rs17008613	A	G	220921567;220927710;220928289;220929620;220935000;220936252;220953304;220955120;220957261	220922145;220927774;220928462;220929764;220935162;220936392;220953581;220955274;220958150	-168.24	-160.93	14.618	0.000131644	79.1944	170.909	0.130603	101	33	68	8685	0.00024916	ENSG00000117791	-1.10976	chr1_220943581_ENSG00000117791	0.082773
37237	37236	chr1	201353827	rs10920189	G	C	201328136;201328751;201329581;201331041;201331514;201332424;201334319;201334738;201336271;201337290;201337546;201338944;201341155;201342212	201328383;201328791;201330497;201331162;201331522;201333503;201334435;201336094;201336936;201337442;201337556;201338974;201341283;201342221	-6272.26	-6261.74	21.043	4.49102e-06	8542.49	12354.7	0.107859	9000	3997	5003	811299	0.000286461	ENSG00000118194	-0.532331	chr1_201353827_ENSG00000118194	0.0895942
38890	38889	chr1	236792482	rs2758183	C	G	236716881;236717898;236718596;236718851;236719105;236719400;236720495;236721537;236722295;236723014;236724525;236727798;236729219;236729946;236732296;236734651;236734868;236735711;236736025;236737296;236737961;236739519;236740080;236744522;236746036;236746313;236748325;236749120;236749541;236750702;236751248;236754147;236755293;236755823;236757312;236758840;236759072;236760136;236761178;236762783…	236717039;236718052;236718764;236718955;236719239;236719558;236720645;236721829;236722435;236723137;236724571;236727961;236729345;236730176;236732424;236734772;236734986;236735854;236736128;236737633;236738203;236739677;236740249;236744714;236746172;236746496;236748516;236749241;236749752;236750790;236751343;236754254;236755410;236755933;236757414;236758973;236759344;236760276;236761279;236762924…	-430.06	-422.74	14.646	0.000129699	248.141	159.8	0.128765	480	301	179	16272	0.000162949	ENSG00000119285	0.634893	chr1_236792482_ENSG00000119285	0.0642945
39035	39034	chr1	173784797	rs114956608	A	C	173768688;173772101;173775577;173776405;173780258;173790947	173769657;173772643;173775714;173776656;173780444;173793611	-122.04	-116.87	10.35	0.00129467	35.9153	100.554	0.0793094	50	19	31	4070	0.000128504	ENSG00000120334	-1.4853	chr1_173784797_ENSG00000120334	0.0554434
40522	40521	chr1	34653822	rs2792928	T	C	33979609;33985065;33985412;33987063;33988907;33990482;33992796;33998650;33999396;34002622;34003036;34006125;34006730;34008320;34011637;34015777;34023334;34024900;34033193;34034974;34037132;34038106;34042896;34046353;34049242;34052104;34052688;34057407;34064289;34067969;34070882;34071463;34076641;34080104;34082506;34083099;34087767;34088970;34090119;34090651;34092086;34099022;34100814;34101960;341…	33982170;33985277;33985550;33987150;33989019;33990643;33992858;33998829;33999507;34002695;34003209;34006298;34006909;34008496;34011819;34015950;34023522;34025073;34033441;34035147;34037326;34038291;34043084;34046499;34049430;34052217;34052768;34058089;34066610;34068146;34071070;34071588;34076850;34080220;34082575;34083217;34087871;34089066;34090243;34090854;34092184;34099135;34100930;34102154;341…	-129.63	-121.45	16.368	5.21692e-05	81.3212	18.4686	0.301315	37	30	7	8778	2.0213e-05	ENSG00000121904	2.13856	chr1_34653822_ENSG00000121904	0.0147014
41539	41538	chr1	95709821	rs259358	T	C	95699711;95702904;95705333;95709767;95711614;95712312	95699871;95703016;95705465;95711058;95712213;95712781	-146.26	-129.79	32.937	9.51938e-09	21.4524	89.5681	0.07116	110	15	95	5301	0.000239334	ENSG00000122481	-2.06185	chr1_95709821_ENSG00000122481	0.0809354
42454	42453	chr1	63270054	rs59853975	C	T	63249806;63250904;63269390;63270843;63282246;63284676;63286810;63294711;63299709;63300447;63301057;63307099;63329663	63249944;63250931;63269533;63270926;63282479;63285006;63286880;63294847;63299787;63300523;63301200;63307218;63331184	-82.51	-74.81	15.413	8.63825e-05	25.8871	44.5749	0.0308845	12	7	5	1974	3.61649e-05	ENSG00000125703	-0.783998	chr1_63270054_ENSG00000125703	0.022472
46385	46384	chr1	1046162	rs6670941	A	G	1017198;1020631;1021258;1022519;1025733;1027946;1041336;1042030;1050402;1051440	1019886;1020690;1021392;1023016;1027674;1028193;1041507;1042251;1050455;1051741	-175.13	-168.04	14.172	0.000166861	44.9172	65.4551	0.00096715	144	75	69	5191	0.000181287	ENSG00000131591	-0.543238	chr1_1046162_ENSG00000131591	0.068794
48092	48091	chr1	155846820	rs822506	A	G	155829300;155837756;155850291;155850989	155829586;155838582;155850414;155854990	-329.45	-320.92	17.047	3.6471e-05	480.386	225.667	0.356821	308	205	103	25428	5.53883e-05	ENSG00000132718	1.09	chr1_155846820_ENSG00000132718	0.0311095
48178	48177	chr1	44414292	rs1990151	G	A	44435672;44436268;44437830;44438087	44435994;44437742;44438006;44439041	-242.39	-239.59	5.607	0.0178859	169.056	280.28	0.0993883	192	90	102	18625	2.02631e-05	ENSG00000132768	-0.729368	chr1_44414292_ENSG00000132768	0.0147169
49990	49989	chr1	110281941	rs10735234	G	A	110276554;110280278;110280713;110280907;110282051;110282455;110283575;110284298	110280189;110280373;110280813;110280988;110282115;110283138;110283660;110284384	-112.61	-106.63	11.967	0.000541372	46.3013	209.826	0.0783091	10	4	6	17539	0.000195569	ENSG00000134202	-2.18007	chr1_110281941_ENSG00000134202	0.0720614
50358	50357	chr1	117454570	rs57601281	G	T	117452679;117484337;117487301;117491814;117503865;117509533;117516838;117527302;117529423	117452874;117484705;117487714;117492194;117504290;117509952;117517119;117527607;117532980	-5363.25	-5360.65	5.191	0.0227081	2315.5	2006.24	0.146391	7567	4039	3528	227748	0.00019742	ENSG00000134247	0.20683	chr1_117454570_ENSG00000134247	0.0724711
51016	51015	chr1	201596186	rs1022462	C	T	201598532;201617377;201681945;201687518;201708445;201708996;201749549;201750140;201751304;201752534;201754438;201755557;201756781;201757596;201758868;201759682;201759817;201772721;201773617;201777081;201777546;201777831;201778292;201778570;201779074;201779651;201780731;201781031;201781593;201782268;201786216;201788965	201598668;201618553;201682047;201687883;201708972;201709204;201749687;201750437;201751997;201752980;201754479;201755705;201756896;201757766;201758920;201759705;201767736;201772842;201773625;201777277;201777738;201777999;201778389;201778665;201779233;201779886;201780885;201781102;201781789;201782386;201786413;201796102	-1562.66	-1557.46	10.398	0.00126171	3049.22	4168.34	0.185073	2126	866	1260	409241	0.000281119	ENSG00000134369	-0.451033	chr1_201596186_ENSG00000134369	0.088675
51405	51404	chr1	32281999	rs6676711	G	T	32256023;32257816;32258279;32258879;32259619;32260097;32263808;32265002;32265410;32265617;32266042;32267265;32279552;32281345	32256892;32258002;32258368;32259498;32259836;32262316;32264440;32265086;32265493;32265742;32266218;32267306;32280976;32281652	-219.83	-215.84	7.993	0.00469569	136.719	54.5828	0.38679	160	85	75	15511	0.000256685	ENSG00000134668	1.3247	chr1_32281999_ENSG00000134668	0.0839411
53661	53660	chr1	182365334	rs10911070	G	A	182350839;182357707;182359632	182356427;182359439;182361341	-886.04	-880.8	10.478	0.00120832	1233.77	844.896	0.154975	1099	628	471	82778	0.000268657	ENSG00000135821	0.546228	chr1_182365334_ENSG00000135821	0.0863989
53850	53849	chr1	182574097	rs75499623	T	C	182542769;182545391;182547256;182550360;182551188;182553216;182554462;182558302	182544713;182545524;182549142;182550492;182551393;182553301;182556108;182558391	-93.59	-82.25	22.683	1.91094e-06	7.34238	42.3018	0.0959041	26	5	21	957	0.000335413	ENSG00000135828	-2.5264	chr1_182574097_ENSG00000135828	0.0974555
54318	54317	chr1	184958911	rs6673832	A	G	184759858;184767213;184772719;184775080;184777208;184787772;184792301;184792772;184800981;184836998;184853767;184856873;184859242;184863209;184868312;184943434	184765231;184767324;184772826;184775190;184777369;184787959;184792463;184792876;184801096;184837692;184853934;184857315;184859356;184863340;184868442;184943682	-1276.25	-1266.94	18.633	1.58484e-05	1479.51	994.354	0.193851	1749	1062	687	91472	0.000229773	ENSG00000135842	0.573288	chr1_184958911_ENSG00000135842	0.078704
54664	54663	chr1	182979546	rs12138049	C	T	182992595;183065679;183072463;183077411;183079623;183083666;183084655;183085712;183085902;183086455;183086669;183087169;183090858;183091198;183093766;183094323;183095255;183096361;183097729;183099479;183100434;183101535;183102541;183103795;183104177;183105521;183106804;183109539;183111669	182993269;183065755;183072767;183077541;183079789;183083854;183084772;183085810;183086121;183086577;183086858;183087281;183091079;183091386;183094011;183094685;183095397;183096539;183097955;183099684;183100513;183101672;183102685;183103944;183104291;183105720;183107040;183109638;183114727	-9039.38	-9032.6	13.561	0.000230886	6833.01	5291.02	0.102654	13091	7002	6089	621612	0.000315533	ENSG00000135862	0.368975	chr1_182979546_ENSG00000135862	0.0940721
58808	58807	chr1	21778035	rs4654937	A	G	21766621;21767290;21768733;21771437;21772530;21776284;21778260;21779866;21786242;21792580;21793489;21794648;21794934;21795181;21797125;21798062;21799336;21799870;21801393;21804562;21805842;21806544;21807423;21808090;21808977;21809636	21766871;21767407;21768851;21771712;21772975;21776381;21778402;21780799;21786493;21792649;21793802;21794827;21795078;21795390;21797227;21798276;21799408;21800078;21801444;21804800;21805893;21806716;21807474;21808262;21809028;21811498	-102.91	-90.57	24.673	6.79458e-07	65.7064	37.9122	0.0425734	31	29	2	4682	0.000324223	ENSG00000142794	0.793372	chr1_21778035_ENSG00000142794	0.0955958
62600	62599	chr1	165781252	rs2790043	C	A	165696032;165712404;165721339;165723465;165724091;165728762;165737429;165737719;165766934;165769155	165697358;165712548;165721406;165723511;165724227;165728821;165737506;165738417;165767050;165769272	-321.01	-312.67	16.679	4.42576e-05	569.384	296.776	0.0759192	333	232	101	28002	0.000135516	ENSG00000143183	0.940028	chr1_165781252_ENSG00000143183	0.0571387
63828	63827	chr1	160018174	.	T	TC	159997462	160001783	-164.65	-154.82	19.648	9.31018e-06	69.6891	151.761	0.0958901	99	30	69	9005	0.00017144	ENSG00000143315	-1.1228	chr1_160018174_ENSG00000143315	0.0664349
64417	64416	chr1	180579103	rs60100691	G	T	180601140;180651496;180756889;180772524;180775198;180775610;180780543;180793889;180794301;180804010;180805658;180832844;180842939;180847111;180849212;180853142	180601406;180651547;180756990;180772747;180775347;180775693;180780624;180794079;180794480;180804181;180805852;180833010;180843191;180847426;180849433;180859387	-533.57	-520.91	25.336	4.81587e-07	1951.13	4244.73	0.264445	604	178	426	132787	0.000314571	ENSG00000143324	-1.12136	chr1_180579103_ENSG00000143324	0.0939689
67034	67033	chr1	151115997	rs11807526	A	C	151104161;151106436;151106675;151107274;151107639;151108067;151108487;151108924;151109333;151110187;151110462;151110792;151111106;151111901;151112114;151112452;151114980;151116861;151117500	151105993;151106531;151107151;151107351;151107785;151108240;151108639;151109055;151109550;151110275;151110581;151110882;151111207;151111957;151112177;151112566;151115151;151116910;151119104	-613.05	-607.42	11.273	0.000786626	173.388	253.078	0.181469	730	296	434	21882	0.000343104	ENSG00000143434	-0.545578	chr1_151115997_ENSG00000143434	0.0985597
67782	67781	chr1	212214601	rs75224359	A	G	212208919;212216335;212218002;212220493;212220639;212236226;212238259;212240154;212241566;212241941;212245416;212251515;212253711;212273594;212276184;212280697	212209284;212216460;212218100;212220554;212220759;212236291;212238371;212240227;212241669;212242045;212245555;212251604;212254092;212274426;212278348;212280742	-101.25	-98.26	5.988	0.0144055	22.6281	68.1796	0.14608	18	7	11	2256	0.000340788	ENSG00000143476	-1.59122	chr1_212214601_ENSG00000143476	0.0982599
69151	69150	chr1	154291416	rs56023096	C	T	154293566;154294409;154295458;154295717;154296065	154293736;154294535;154295595;154295835;154297801	-202.72	-190.83	23.79	1.07437e-06	112.362	38.5942	0.185874	158	114	44	10153	0.000199117	ENSG00000143595	1.5417	chr1_154291416_ENSG00000143595	0.0728529
72741	72740	chr1	228133609	rs56981472	C	A	228106357;228111839;228112964;228135494	228109701;228112101;228113220;228135631	-124	-114.32	19.369	1.07721e-05	31.0652	100.63	0.140827	51	9	42	3394	0.000329227	ENSG00000143816	-1.69569	chr1_228133609_ENSG00000143816	0.0964262
73023	73022	chr1	204055021	rs138783793	T	C	204042243;204043154;204047257;204082043;204083449;204083647;204085193;204085632;204086250;204086721;204090999;204091365;204092240;204092789;204093769;204094986	204042839;204043517;204047313;204082262;204083560;204083733;204085477;204085807;204086318;204088987;204091113;204092091;204092336;204092932;204093985;204096863	-125.09	-116.3	17.578	2.75794e-05	43.7365	125.471	0.115669	51	11	40	4748	0.000350731	ENSG00000143842	-1.52044	chr1_204055021_ENSG00000143842	0.0997533
73246	73245	chr1	203002074	rs782797	G	A	202995626;203003612;203003831;203004367;203004687;203006302;203007738;203012525;203013059;203013507;203013824;203014496;203014969;203015376;203017355;203017699;203018046;203018804;203020311;203022831;203023186;203024560;203025248;203025503;203025912;203028306;203028898;203029345;203030098;203030494;203032087;203036573;203037581;203040820;203044705	202995753;203003717;203003908;203004450;203004768;203006330;203008370;203012626;203013223;203013581;203013913;203014687;203015115;203015635;203017438;203017842;203018108;203018895;203021005;203023089;203023251;203024800;203025283;203025636;203026078;203028399;203028979;203029545;203030160;203030806;203033131;203036920;203037756;203040888;203047868	-888.85	-879.99	17.72	2.55916e-05	1031.56	1693.49	0.250299	1142	461	681	131514	0.000349629	ENSG00000143847	-0.715172	chr1_203002074_ENSG00000143847	0.0995902
75768	75767	chr1	228371098	rs4653916	T	C	228395831;228399467;228401142;228401875;228402491;228403264;228404122;228404714;228405096;228407025;228412160;228430884;228431997;228433114;228434229;228437666;228444351;228447202;228451817;228456231;228459626;228460973;228461471;228461879;228462273;228463461;228464151;228464631;228464861;228465206;228465455;228466390;228466876;228467522;228467880;228468231;228469634;228470719;228471204;228473779…	228395886;228400472;228401411;228402135;228402799;228403530;228404403;228404989;228405128;228407300;228412435;228431159;228432272;228433389;228434504;228437941;228444627;228447477;228452092;228456506;228459922;228461248;228461749;228462145;228462542;228463727;228464417;228464743;228465014;228465367;228465559;228466656;228467145;228467788;228468146;228468497;228469906;228470985;228472692;228474051…	-1212.02	-1201.23	21.581	3.39161e-06	3806.06	2538.4	0.183469	1568	941	627	333230	4.8957e-05	ENSG00000154358	0.584379	chr1_228371098_ENSG00000154358	0.0283764
75948	75947	chr1	228576615	rs202109216	A	AAAAG	228581374;228583235;228588640;228589763;228593855	228582953;228585390;228588895;228593605;228594541	-367.26	-361.94	10.652	0.0010995	170.473	259.724	0.121273	384	143	241	19283	0.000238468	ENSG00000154370	-0.607436	chr1_228576615_ENSG00000154370	0.0807147
82141	82140	chr1	201500825	rs4915537	C	T	201452658;201454411;201464727;201465550;201475750;201476198;201478565	201453917;201462029;201465432;201465701;201475967;201476540;201478584	-209.37	-202.31	14.13	0.000170576	433.816	115.903	0.524754	246	216	30	25308	0.000330327	ENSG00000159176	1.90417	chr1_201500825_ENSG00000159176	0.0965984
85572	85571	chr1	156032887	rs12049195	G	A	156052364;156052739;156053312;156060262;156060790;156063500;156076449;156079304;156084461;156092933;156095951;156096336;156096527;156099618;156100408;156104194;156104596;156104904;156105524;156106005;156107253;156108871	156052454;156052975;156053404;156060373;156060888;156063602;156076614;156079537;156085065;156093186;156096014;156096442;156096740;156099699;156100564;156104319;156104766;156105199;156105912;156107083;156108548;156109880	-3205.18	-3199.78	10.791	0.00101998	2660.83	1996.79	0.1064	4505	2515	1990	252181	0.000313269	ENSG00000160789	0.414194	chr1_156032887_ENSG00000160789	0.093784
89206	89205	chr1	13863331	rs72866362	G	T	13801445;13839458	13802567;13840543	-202.57	-185.86	33.42	7.42593e-09	106.529	27.1287	0.398367	152	119	33	5954	0.000241271	ENSG00000162494	1.97335	chr1_13863331_ENSG00000162494	0.0813957
96165	96164	chr1	245334770	rs140494909	C	T	245318287;245319584;245516980;245530136;245533878;245534723;245582881;245674304;245704069;245765879;245770953;245772568;245775095;245809394;245847535;245848707;245861408;245862189;245865760	245318789;245319985;245517218;245530669;245533996;245535019;245583047;245674430;245704252;245766085;245771046;245772830;245775278;245809582;245847697;245852109;245861610;245862339;245872733	-764.15	-757.9	12.512	0.000404292	2101.14	1395.87	0.180938	929	556	373	223578	0.000341877	ENSG00000162849	0.590008	chr1_245334770_ENSG00000162849	0.0983051
102852	102851	chr1	19277326	rs28413803	A	G	19230775;19236836;19237878;19238457;19243397;19244856;19246172;19247555;19282162	19235160;19236966;19237970;19238577;19243536;19244996;19246267;19247615;19283180	-337.69	-333.69	8.004	0.00466785	144.221	96.2929	0.205103	329	192	137	13774	0.0002168	ENSG00000169991	0.58278	chr1_19277326_ENSG00000169991	0.0764478
104040	104039	chr1	85364068	rs6669524	C	G	85277285;85331068;85358699	85279854;85331842;85358896	-90.62	-86.39	8.465	0.00362032	24.7371	45.9517	0.075663	14	3	11	2585	0.000167192	ENSG00000171517	-0.893442	chr1_85364068_ENSG00000171517	0.0654435
107921	107920	chr1	53533333	rs4926948	A	G	53527854;53529042;53532484;53535473;53536581;53538605;53540278;53541534;53542862;53543357;53544037;53546365;53547653;53550185	53527980;53529231;53532539;53535839;53537300;53539426;53540342;53541643;53543018;53543472;53544694;53546548;53547860;53551174	-210.62	-203.47	14.312	0.000154903	127.096	57.9124	0.360112	155	105	50	6465	0.000240564	ENSG00000174348	1.13397	chr1_53533333_ENSG00000174348	0.0812297
108601	108600	chr1	39467543	.	A	ATTGTC	39456895;39463843;39466644;39469019;39469717	39457272;39463983;39466778;39469090;39471731	-462.94	-459.49	6.897	0.00863459	1026.69	634.122	0.101591	481	259	222	58215	0.000245933	ENSG00000174574	0.695168	chr1_39467543_ENSG00000174574	0.0821354
109345	109344	chr1	10490759	rs143754643	TTGGCTTAAC	T	10490159;10490840;10493899;10494714;10500180;10502322	10490625;10491458;10494022;10494747;10500470;10502866	-100.41	-93.91	13.012	0.000309549	10.8627	29.9296	0.0793392	37	5	32	2342	0.00012537	ENSG00000175279	-1.46219	chr1_10490759_ENSG00000175279	0.054591
109922	109921	chr1	33124120	rs1748046	T	A	33086421;33093109;33093173;33097426;33097809;33098863;33099246;33099552;33116003	33087549;33093145;33093466;33097659;33097946;33098955;33099328;33100393;33116504	-146.09	-127.42	37.35	9.87237e-10	27.9152	62.6974	0.0543231	118	16	102	3417	0.000351599	ENSG00000176261	-1.16735	chr1_33124120_ENSG00000176261	0.0999751
111536	111535	chr1	18810344	rs2992740	G	T	18807424	18812478	-78.6	-67.54	22.112	2.57198e-06	1.57923	11.4119	0.119035	21	2	19	512	0.000125938	ENSG00000179023	-2.85325	chr1_18810344_ENSG00000179023	0.05472
111641	111640	chr1	17765484	rs3121622	T	C	17733256;17736470;17738618;17739569;17740033;17742976;17747210;17748699;17749201;17752037;17755602;17764726;17766041	17735690;17736547;17738690;17739674;17740213;17743142;17747324;17748787;17749332;17752180;17755695;17765057;17766220	-330.73	-326.31	8.834	0.00295599	355.272	207.606	0.108204	314	171	143	26268	0.000338854	ENSG00000179051	0.775076	chr1_17765484_ENSG00000179051	0.0979019
117661	117660	chr1	236529004	rs111415090	T	TAC	236511562;236512025;236514004;236557578;236558716;236572516;236577560;236590692;236631531;236645567	236511584;236512266;236514139;236557805;236558960;236572574;236577599;236590750;236631576;236648214	-151.66	-139.01	25.302	4.9012e-07	1.13425e-09	1574.93	0.197366	513	0	513	95683	0.000318738	ENSG00000186197	-40.3367	chr1_236529004_ENSG00000186197	0.0947093
118909	118908	chr1	945111	rs13303172	C	T	948803;949364	948956;949920	-370.22	-364.04	12.37	0.000436298	49.3141	82.7363	0.200073	399	162	237	10073	0.000320794	ENSG00000187608	-0.74652	chr1_945111_ENSG00000187608	0.0949398
119480	119479	chr1	153513979	rs7535274	A	G	153519805;153520821;153521504;153521657	153520322;153520966;153521602;153521848	-62.68	-55.42	14.505	0.000139776	4.16412	2.71747e-09	0.0758588	11	11	0	338	0.00033954	ENSG00000188015	30.5131	chr1_153513979_ENSG00000188015	0.0980502
119754	119753	chr1	963249	rs2710870	C	T	955503;957581;969486;970247;976045;976553;976858;977336;978619;978918;979203;979489;979714;980541;980739;981113;981344;981540;981777;982200;982581;982855;983156;983392;983909;984616;984946;985283;985613;985807;986106;986412;986633;986833;987108;987366;989828;990204	955753;957842;970083;970704;976260;976777;977082;977542;978837;979112;979403;979637;979819;980657;980903;981256;981468;981729;982115;982337;982834;983067;983275;983745;984439;984831;985175;985417;985709;985971;986217;986423;986749;987025;987195;989357;989931;991496	-7296.28	-7294.42	3.702	0.054337	2270.29	2027.47	0.245069	10360	5529	4831	262462	0.000337691	ENSG00000188157	0.163196	chr1_963249_ENSG00000188157	0.0977408
120852	120851	chr1	161351543	rs55674249	A	G	161334521;161335316;161335988;161336229;161337632	161334940;161335492;161336068;161336291;161337664	-130.33	-124.78	11.09	0.000868019	22.9866	10.2729	0.0896335	77	52	25	1652	0.000351832	ENSG00000188931	1.16195	chr1_161351543_ENSG00000188931	0.0999997
120959	120958	chr1	887801	rs3828047	A	G	880422;880699;880898;881553;881782;883511;883870;886507;887380;887792;888555;889162;889384;891303;891475;892274;892479;894595	880526;880802;881033;881666;882440;883612;883983;886618;887519;887980;888668;889272;889903;891393;891595;892405;894461;894689	-379.98	-374.23	11.503	0.000694812	356.941	253.984	0.0566749	478	249	229	27736	0.000328532	ENSG00000188976	0.490948	chr1_887801_ENSG00000188976	0.0963225
125671	125670	chr1	184029475	rs76546461	C	T	183898796;183904971;183909715;183913330;183914566;183920141;183923896;183933035;183938403;183942750;183944231;183947544;184006229	183899423;183908171;183909921;183913457;183915752;183920247;183923972;183933634;183938607;183942884;183944348;183947654;184006863	-277.6	-269.66	15.863	6.80814e-05	241.508	504.672	0.337843	235	79	156	24378	0.000309245	ENSG00000198756	-1.06328	chr1_184029475_ENSG00000198756	0.0932878
126466	126465	chr1	167046140	rs12076116	G	T	167063282;167063577;167064071;167082947;167086565;167088486;167095024	167063431;167063680;167064196;167083041;167086796;167088703;167098402	-980.35	-969.35	21.992	2.73821e-06	763.468	416.345	0.379459	1286	840	446	63249	0.000275259	ENSG00000198842	0.874788	chr1_167046140_ENSG00000198842	0.0875098
126996	126995	chr1	3831103	rs35355307	G	A	3805689;3807133;3811859;3816736	3806637;3809560;3812747;3816857	-229.75	-222.91	13.697	0.000214765	43.8782	71.9903	0.0525043	203	93	110	5325	0.000269766	ENSG00000198912	-0.714298	chr1_3831103_ENSG00000198912	0.0865785
128966	128965	chr1	11520977	rs11121744	T	G	11539223;11541315;11561047;11562735;11574447;11575426;11576058;11577520;11579412;11579776;11580744;11583999;11585233;11586708;11589613;11589844;11590964;11591622;11593733;11594438;11594927;11595068;11595535;11596381	11539429;11542017;11562145;11562954;11574583;11575560;11576218;11577659;11579560;11579937;11580905;11584112;11585369;11586892;11589743;11590016;11591090;11591767;11593884;11594597;11594930;11595181;11595701;11597641	-61.99	-54.34	15.303	9.15675e-05	4.61482	1.06694	0.0428847	15	13	2	224	0.000304821	ENSG00000204624	2.1128	chr1_11520977_ENSG00000204624	0.0927849
131110	131109	chr1	248059703	rs11204545	T	A	248058859	248060449	-181.88	-161.72	40.328	2.14725e-10	20.4979	4.67617	0.228298	174	142	32	1960	0.000300807	ENSG00000238243	2.13208	chr1_248059703_ENSG00000238243	0.0923095
132329	132328	chr1	27344672	rs57869317	C	T	27320198;27326338	27321121;27327389	-120.86	-113.66	14.397	0.000148064	294.332	2.46295e-08	0.11662	40	2	38	25590	4.80881e-05	ENSG00000253368	33.4763	chr1_27344672_ENSG00000253368	0.0279875
132520	132519	chr2	72364012	rs72908314	C	T	72356367;72360152;72361890;72362273;72370133;72371118;72374760	72359748;72360436;72362045;72362548;72370213;72371544;72375167	-110.91	-106.78	8.263	0.00404584	28.1904	108.486	0.10656	27	12	15	3285	6.33115e-06	ENSG00000003137	-1.94423	chr2_72364012_ENSG00000003137	0.00577379
136309	136308	chr2	86549884	rs191458661	T	C	86441116;86459747;86478475;86481817;86491088;86507144;86509293;86563845;86564471;86564602;86565147	86444233;86459925;86479193;86482141;86491164;86507276;86509365;86564188;86564592;86564777;86565206	-171.7	-167.41	8.57	0.00341808	185.799	519.115	0.120515	128	61	67	17836	0.000283866	ENSG00000068615	-1.48231	chr2_86549884_ENSG00000068615	0.0890674
139071	139070	chr2	132233740	rs2622026	C	A	132233666;132235737;132236290;132236881;132237642;132240125	132233775;132235959;132236341;132237029;132238322;132240507	-54.79	-48.1	13.378	0.000254646	2.69614	0.240336	0.0532607	11	11	0	140	0.000165377	ENSG00000075886	3.48777	chr2_132233740_ENSG00000075886	0.0649581
142925	142924	chr2	173599844	rs75787175	C	T	173600002;173600525;173608866;173659753;173662253;173679007;173686303;173724766;173754502;173782530;173782751;173787009;173792880;173793009;173825488;173825850;173829869;173831837;173848224;173850161;173852924;173853421;173855538;173861194;173865994;173879192;173881077;173881902;173882154;173883384;173885346;173891300;173891809;173894892;173898642;173900853;173901356;173912856;173916368	173600133;173600776;173609151;173659895;173662341;173679468;173686704;173725027;173754611;173782602;173782767;173787028;173792952;173793074;173825541;173825956;173830411;173832172;173848308;173850221;173853001;173853567;173855653;173861282;173866072;173879342;173881165;173881932;173882232;173883530;173885443;173891425;173891987;173894982;173898692;173900940;173901523;173913382;173917621	-105.41	-99.87	11.08	0.000872501	98.4042	30.2254	0.098145	13	8	5	6327	0.000232312	ENSG00000091428	1.70296	chr2_173599844_ENSG00000091428	0.0793917
144892	144891	chr2	119989596	rs838096	G	A	119981384;119988196;119996939;120002047;120003061;120005255;120012260;120015033;120020633	119981526;119988610;119997006;120002108;120003564;120005782;120012424;120015264;120023228	-148.25	-138.23	20.039	7.58792e-06	47.8954	171.277	0.0761232	88	29	59	6940	5.25859e-05	ENSG00000115107	-1.83837	chr2_119989596_ENSG00000115107	0.0298553
147908	147907	chr2	58488020	rs13012480	T	A	58387243;58388657;58390000;58392859;58421364;58425714;58431265;58440634;58449077;58453863;58456949;58459189;58468353	58387314;58388773;58390652;58393009;58421408;58425797;58431361;58440841;58449177;58453919;58457009;58459247;58468507	-84.3	-73.68	21.235	4.06374e-06	56.7563	23.3119	0.0366075	12	10	2	2060	3.12572e-05	ENSG00000115392	1.28371	chr2_58488020_ENSG00000115392	0.0203142
148766	148765	chr2	217539639	rs11575211	A	C	217536828;217542835;217543481;217559162	217541605;217542954;217543937;217560248	-7685.44	-7682.66	5.546	0.0185265	2195.86	1826.81	0.470615	10966	6041	4925	210512	0.000326808	ENSG00000115461	0.265459	chr2_217539639_ENSG00000115461	0.0960661
149838	149837	chr2	101039497	rs1347721	G	A	101008327;101011971;101014370;101019026;101023038;101024135;101024255;101024636;101031503;101032236;101032685;101033185;101033720	101010244;101012076;101014604;101019117;101023169;101024168;101024354;101025122;101031573;101032307;101032987;101033717;101034118	-362.37	-358.28	8.174	0.00424841	98.5948	71.3662	0.0840449	387	218	169	7719	0.000334915	ENSG00000115526	0.466271	chr2_101039497_ENSG00000115526	0.0973608
152802	152801	chr2	10830744	rs17364568	C	T	10710892;10717762;10729169;10729704;10740979;10742902;10743204;10747311;10762149;10784446;10794607;10797868;10799298;10803085;10807344;10808784;10811680;10813448;10815920;10822097;10824693;10829922	10712316;10717864;10729416;10729877;10741068;10743000;10743283;10747437;10762276;10784498;10794673;10798017;10799376;10803170;10807404;10808849;10811816;10813683;10815997;10822195;10824738;10830101	-361.41	-352.32	18.176	2.01398e-05	104.822	180.199	0.0973579	405	148	257	9470	0.00031665	ENSG00000115761	-0.781649	chr2_10830744_ENSG00000115761	0.0943555
156631	156630	chr2	21012451	rs114897501	C	T	20883788;20884818;20901330;20939731;20974570;20988649;20990015;21001052;21022797	20884683;20886854;20901412;20939965;20974739;20989100;20990158;21001225;21022882	-137.59	-132.32	10.541	0.0011674	92.1916	147.349	0.0437363	72	33	39	7845	0.000219228	ENSG00000118961	-0.67653	chr2_21012451_ENSG00000118961	0.0769431
158946	158945	chr2	166794629	rs201348153	ACTC	A	166713985;166714725;166719454;166721494;166727307;166729872;166732675;166736144;166737189;166740304;166744789;166746989;166747348;166755137;166756280;166758232;166764188;166767837;166769024;166770084;166771711;166773767;166775786;166781059;166785227;166786160;166786682;166788268;166789483;166797537;166799729;166802034;166805621;166806105;166810195	166714124;166714914;166719575;166721587;166727721;166731342;166732742;166736477;166737309;166740528;166744984;166747151;166747498;166755277;166756390;166758420;166764294;166767975;166769134;166770156;166771949;166773991;166775943;166781188;166785845;166786257;166786874;166788366;166789567;166797694;166799851;166802200;166806014;166806234;166810353	-137.13	-128.89	16.493	4.88363e-05	189.753	118.896	0.0383027	66	30	36	10211	3.97191e-05	ENSG00000123607	0.674423	chr2_166794629_ENSG00000123607	0.0241613
161240	161239	chr2	113313830	rs72026412	TCCA	T	113299492;113300252;113303408;113304511;113304998;113305723;113306844;113308284;113309352;113310222;113310962;113312101;113315487;113316870;113321891;113325544;113326323;113330139;113331139;113332424	113300248;113300361;113303499;113304756;113305144;113305790;113306976;113308579;113309575;113310393;113311267;113312155;113315658;113317151;113322076;113325714;113326479;113330335;113331392;113334635	-195.66	-191.27	8.766	0.00306842	125.591	201.668	0.117952	133	52	81	12133	0.00031901	ENSG00000125630	-0.683249	chr2_113313830_ENSG00000125630	0.0947093
161309	161308	chr2	118760422	rs35045141	G	A	118673054;118688613;118693071;118694088;118696605;118698765;118701600;118702309;118703105;118704387;118705609;118706898;118709065;118709949;118715941;118731484;118732426;118732764;118735570;118743545;118753022;118753840;118758397;118764298;118766121;118771530	118677972;118688726;118693414;118694477;118696687;118698873;118701662;118702373;118703158;118704458;118705762;118706971;118709277;118710011;118716057;118731570;118732476;118732856;118735606;118743645;118753078;118753938;118758713;118764392;118766234;118771709	-770.75	-766.6	8.302	0.00396097	451.098	347.365	0.139709	950	540	410	35236	0.000336935	ENSG00000125633	0.376988	chr2_118760422_ENSG00000125633	0.0976217
162869	162868	chr2	86355728	rs74991657	A	T	86333305;86334241;86335468;86335623;86338101;86338913;86343653;86344178;86346044;86346667;86348588;86350824;86352118;86352578;86352918;86354284;86354842;86357771;86359441;86361415;86361962;86363644;86364105;86364592	86333474;86334323;86335525;86336048;86338281;86339218;86343721;86344282;86346304;86346737;86348718;86350885;86352205;86352638;86353003;86354784;86355114;86358229;86360559;86361500;86362321;86364004;86364263;86369280	-203.14	-189.51	27.258	1.78001e-07	415.63	1077.21	0.0813453	168	36	132	34274	0.000108328	ENSG00000132300	-1.37393	chr2_86355728_ENSG00000132300	0.0496718
165905	165904	chr2	233407516	rs2697782	G	C	233415516;233418565;233421126;233422239;233422594;233428957;233431539;233431788;233433655;233434451;233438431;233438973;233445614	233415928;233418597;233421306;233422358;233423534;233429061;233431691;233432730;233433920;233434543;233438846;233439051;233448354	-177.42	-171.01	12.816	0.000343718	302.659	171.982	0.0633215	114	55	59	22204	0.000251175	ENSG00000135930	0.815436	chr2_233407516_ENSG00000135930	0.0831695
171201	171200	chr2	170449075	rs9287916	G	A	170440850;170441078;170460152;170460536;170460697;170462549;170463614;170465181;170470974;170471095;170487284;170487947;170489670;170492602;170492923	170441007;170441409;170460204;170460612;170460771;170462656;170463658;170465268;170471003;170471234;170487497;170488443;170490076;170492751;170497916	-242.26	-237.36	9.806	0.00173984	422.444	346.098	0.0257508	208	93	115	25312	0.000306889	ENSG00000138398	0.28758	chr2_170449075_ENSG00000138398	0.092916
173799	173798	chr2	96950355	rs10168350	C	T	96940074;96940995;96942201;96942642;96942819;96943272;96943975;96944285;96944547;96944925;96946923;96949273;96949551;96952049;96952426;96952744;96953177;96953601;96954401;96954775;96954965;96955537;96956064;96956422;96957130;96957489;96958710;96959054;96961226;96962274;96962671;96963101;96963375;96964022;96964341;96964553;96965067;96966736;96967262;96968897;96970443;96971131	96940893;96941087;96942462;96942723;96942979;96943688;96944097;96944449;96944736;96945545;96949090;96949451;96951114;96952222;96952615;96952898;96953295;96953707;96954484;96954855;96955117;96955734;96956252;96956553;96957240;96957638;96958833;96959247;96961396;96962429;96962808;96963274;96963458;96964158;96964440;96964705;96965165;96966791;96967454;96969068;96970606;96971297	-231.13	-221.94	18.375	1.81447e-05	1693.36	753.723	0.0691312	148	97	51	137740	8.17981e-05	ENSG00000144028	1.16778	chr2_96950355_ENSG00000144028	0.0409293
174450	174449	chr2	88446892	rs10865489	G	T	88469835;88470746;88470979;88474158;88474768;88478302;88482074;88482467;88483240;88484847;88485070;88485417	88469975;88470826;88472892;88474352;88476660;88478532;88482366;88482976;88483326;88484998;88485243;88486146	-111.2	-86.54	49.32	2.17437e-12	2.28579	92.7787	0.0972887	28	12	16	4335	0.000249495	ENSG00000144115	-5.34303	chr2_88446892_ENSG00000144115	0.0828112
175203	175202	chr2	100757280	rs4851252	C	T	100163718;100170773;100171145;100175337;100176827;100181949;100185314;100194789;100199260;100203616;100209657;100217897;100247040;100247378;100266088;100289000;100343539;100360566;100368683;100453939;100622611;100623610;100625274;100627959;100720864;100721130;100721657;100721966;100722134;100726307;100728848;100745686;100758946;100759173	100168057;100170996;100171194;100175430;100176898;100182085;100185377;100194913;100199461;100203740;100210751;100218083;100247144;100247477;100266128;100289051;100343590;100360602;100368763;100453986;100623479;100624413;100625394;100628033;100720992;100721178;100721889;100722045;100722590;100726795;100728986;100745768;100759057;100759201	-137.89	-134.01	7.761	0.00533867	112.432	230.203	0.176521	41	16	25	13849	0.000326185	ENSG00000144218	-1.03385	chr2_100757280_ENSG00000144218	0.0959745
176836	176835	chr2	187539355	rs2594698	T	C	187558698;187604955;187608210;187611819;187615861;187618660;187625840;187626206	187559138;187605188;187608302;187611977;187616031;187618776;187625963;187630685	-93.11	-87.82	10.572	0.00114813	88.9737	34.8708	0.0669277	12	6	6	3659	0.000336592	ENSG00000144369	1.35136	chr2_187539355_ENSG00000144369	0.0976217
180614	180613	chr2	85566966	rs4832165	C	T	85545147;85551508;85553631;85555040	85549922;85552121;85554808;85555548	-2477.31	-2473.93	6.751	0.00936782	1117.28	936.897	0.0981786	3510	1904	1606	97790	0.00034318	ENSG00000152291	0.254028	chr2_85566966_ENSG00000152291	0.0985597
185727	185726	chr2	230925280	rs58140882	G	A	230899698;230910373;230914477;230923810;230931815;230932748;230933202;230933271	230902247;230911438;230914620;230924082;230931953;230933005;230933264;230933715	-120.37	-115.56	9.606	0.0019394	30.6688	89.7095	0.172774	31	12	19	4959	0.000208968	ENSG00000163053	-1.54849	chr2_230925280_ENSG00000163053	0.0748521
186012	186011	chr2	121113106	rs149925585	GTTC	G	121103719;121106675	121104212;121109384	-104.98	-102	5.959	0.0146414	18.438	120.846	0.211918	16	7	9	3220	0.000320917	ENSG00000163083	-2.71242	chr2_121113106_ENSG00000163083	0.0949516
186521	186520	chr2	128300140	rs17015399	T	C	128193783;128227562;128227827;128238382;128244129;128246755;128247408;128249547;128250857;128252448;128253574;128255716;128260155;128260963;128262260;128264268;128272393;128281252;128283751;128284212	128193873;128227710;128227961;128238751;128244240;128246811;128247519;128249664;128250986;128252530;128253724;128255813;128260448;128261152;128263328;128264295;128272513;128281367;128284065;128284462	-193.91	-186.73	14.369	0.000150216	436.959	284.422	0.0386886	123	54	69	34431	0.000284752	ENSG00000163166	0.619465	chr2_128300140_ENSG00000163166	0.0892979
186573	186572	chr2	69080387	rs116117342	G	A	69092613;69098157	69093703;69098649	-85.7	-82.79	5.813	0.0159125	7.47415	87.7175	0.147168	11	5	6	1283	4.77845e-06	ENSG00000163217	-3.55288	chr2_69080387_ENSG00000163217	0.00454852
189215	189214	chr2	85958317	rs1347690	T	A	85978467;85981017;85987872;85991114;85999741;86007496;86008088;86014008	85978985;85982080;85988025;85991305;86002336;86007661;86008290;86015189	-124.05	-117.75	12.595	0.00038674	41.6984	96.629	0.157439	43	12	31	6585	0.000180892	ENSG00000168874	-1.21246	chr2_85958317_ENSG00000168874	0.0686669
190887	190886	chr2	69225166	rs149054012	G	A	69240310;69267176;69271874;69297779;69298886;69300154;69302722;69304362;69317778;69329974;69350149;69351697;69362127;69372458;69379301;69397380;69399499;69408918;69409625;69420467;69472357	69240783;69267247;69271945;69297860;69298919;69300233;69302790;69304620;69318051;69330564;69350218;69351775;69362301;69373533;69379396;69397421;69399690;69409013;69409792;69420547;69476459	-695.27	-691.6	7.343	0.00673063	931.564	1489.98	0.189825	889	376	513	93971	0.000274062	ENSG00000169604	-0.677566	chr2_69225166_ENSG00000169604	0.0872274
193310	193309	chr2	169290945	rs2724155	A	C	169312372;169404106;169417702;169487495;169547544;169551469;169571511;169574382;169622102;169622832;169626020	169313128;169404211;169417832;169487552;169547594;169551561;169571639;169574488;169622258;169622855;169631644	-375.65	-369.37	12.556	0.000394927	561.541	1024.04	0.0926053	371	169	202	54614	0.00013565	ENSG00000172292	-0.866809	chr2_169290945_ENSG00000172292	0.0571573
193433	193432	chr2	241824647	rs10177846	C	T	241825465;241827709;241829422;241830955;241831290;241834901;241836226	241826579;241828065;241829575;241831180;241831455;241835573;241836306	-59.62	-49.96	19.322	1.10399e-05	3.70229	0.570173	0.0473759	10	9	1	165	0.000341873	ENSG00000172478	2.69895	chr2_241824647_ENSG00000172478	0.0983051
194190	194189	chr2	61388355	rs1177303	C	A	61404553;61408455;61410682;61411847	61406306;61408815;61411157;61411935	-410.64	-403.64	13.996	0.00018316	157.106	86.7068	0.27216	481	292	189	14655	9.84123e-05	ENSG00000173209	0.857521	chr2_61388355_ENSG00000173209	0.0466558
194423	194422	chr2	132243941	rs7598498	T	C	132222473;132227382;132229641;132241531;132243997;132246942;132249780;132250293	132222620;132227916;132229755;132241791;132244134;132249597;132249995;132250316	-351.33	-333.63	35.392	2.6959e-09	116.858	51.7974	0.110126	484	387	97	9080	0.000300076	ENSG00000173272	1.1738	chr2_132243941_ENSG00000173272	0.092186
195228	195227	chr2	220302549	rs4674397	C	T	220283099;220284767;220284973;220285217;220285550;220286062;220288499;220290242;220290671	220283762;220284877;220285068;220285378;220285675;220286282;220288565;220290467;220291461	-4974.82	-4964.51	20.621	5.59716e-06	2747.6	4099.59	0.128229	7201	3189	4012	327555	0.000329321	ENSG00000175084	-0.577308	chr2_220302549_ENSG00000175084	0.0964287
196953	196952	chr2	179300971	.	G	A	179296141;179300872;179306337;179307994;179309149;179310153;179312047;179314806	179296981;179301046;179306431;179308734;179309227;179310610;179312313;179315958	-163.01	-119.34	87.352	0	215.203	0.96803	0.210792	532	530	2	13345	0	ENSG00000180228	7.79643	chr2_179300971_ENSG00000180228	0
197141	197140	chr2	47147927	rs56313712	A	G	47129009;47132956;47134668;47135846;47137919;47139682;47140839;47142862;47143120	47132733;47133121;47135108;47136316;47138012;47139797;47141257;47143007;47143251	-309.85	-300.74	18.218	1.97058e-05	460.669	240.496	0.10509	313	213	100	36681	0.000332898	ENSG00000180398	0.937718	chr2_47147927_ENSG00000180398	0.0969793
197939	197938	chr2	25017860	rs4665719	C	T	25012855;25014371;25015253	25013450;25014475;25015959	-103.82	-94.07	19.487	1.01305e-05	73.6799	24.6369	0.0487148	23	13	10	4898	0.000172075	ENSG00000184924	1.58045	chr2_25017860_ENSG00000184924	0.0665032
202725	202724	chr2	207163240	rs28414927	T	G	207139387;207144264;207146525;207161970;207169441	207139670;207144316;207146633;207162097;207179148	-176.13	-138.82	74.62	0	339.938	8.09974	0.31617	130	113	17	18611	0	ENSG00000204186	5.39125	chr2_207163240_ENSG00000204186	0
204622	204621	chr2	201771801	rs13404596	T	G	201735630;201741642;201742220;201746144;201747065;201749625;201751637;201752336;201753017;201753672	201736244;201741760;201742327;201746465;201747158;201750495;201751705;201752410;201753302;201754026	-279.89	-270.22	19.337	1.09571e-05	51.2318	25.5016	0.0660952	302	190	112	2781	0.000222169	ENSG00000240344	1.00645	chr2_201771801_ENSG00000240344	0.0775022
213051	213050	chr3	87295368	rs1825899	T	A	87276421;87289473;87289849;87294864;87299025;87302199;87302862	87276706;87289603;87289940;87295058;87299127;87302660;87304698	-251.77	-244.8	13.949	0.000187879	202.068	144.437	0.0388598	232	126	106	11745	0.000242716	ENSG00000083937	0.484401	chr3_87295368_ENSG00000083937	0.081514
220360	220359	chr3	130734061	rs7641006	C	T	130748457;130799267;130806851;130828244;130828647;130851589;130852090;130852674;130871232;130871475;130873714;130881252;130884121;130887674;130889617;130893611;130903546;130947372;130962280;130992322;131068401	130748722;130799432;130806991;130828347;130828765;130851653;130852199;130853122;130871413;130871553;130873965;130881371;130884367;130887781;130889731;130893974;130903617;130947532;130962340;130992418;131069309	-73.34	-70.37	5.932	0.0148659	6.69756	26.0235	0.0627461	10	4	6	812	0.000246942	ENSG00000114670	-1.95811	chr3_130734061_ENSG00000114670	0.0823991
222148	222147	chr3	42706078	rs116538894	C	T	42695176;42699767;42702977;42704504;42705289;42705729	42695375;42701320;42703124;42704619;42705433;42709072	-157.94	-148.11	19.678	9.16717e-06	315.568	543.249	0.0467442	68	28	40	33870	1.707e-05	ENSG00000114853	-0.783663	chr3_42706078_ENSG00000114853	0.0128603
223656	223655	chr3	122922925	rs73856876	T	C	122920774;122920853;122923563;122962659;122964746;122978371;122990369	122920833;122921025;122923660;122962797;122964861;122978436;122992977	-119.81	-112.77	14.076	0.000175567	33.5583	58.1736	0.0312862	66	24	42	2782	0.000253458	ENSG00000121542	-0.793695	chr3_122922925_ENSG00000121542	0.0835789
224012	224011	chr3	119400527	rs151240460	A	G	119355304;119360905;119362214;119366966;119384098	119355363;119361408;119362296;119367515;119384171	-505.36	-501.49	7.742	0.00539638	2345.29	743.878	0.097209	510	255	255	188483	0.000151245	ENSG00000121577	1.65663	chr3_119400527_ENSG00000121577	0.0615007
227243	227242	chr3	179257964	rs79222278	C	T	179280668;179287603;179287855;179291022;179292141;179294005;179294164;179294612;179298428;179298682;179298928;179301141;179304276	179280953;179287688;179288179;179291257;179293292;179294099;179294514;179294701;179298489;179298796;179299008;179301236;179304496	-100.45	-89.34	22.237	2.41037e-06	77.3566	45.356	0.0236532	24	13	11	5460	5.20466e-06	ENSG00000136518	0.770231	chr3_179257964_ENSG00000136518	0.0048925
229188	229187	chr3	32632601	rs6795354	C	T	32567463;32569938;32571032;32571776;32576003;32578503;32582529;32586368;32586919;32608105;32611633;32611838	32568400;32570093;32571152;32574589;32576138;32578764;32582698;32586598;32587457;32608227;32611745;32612366	-246.2	-240.04	12.32	0.000448084	675.688	361.298	0.0838789	186	106	80	34840	0.00025573	ENSG00000144635	0.903168	chr3_32632601_ENSG00000144635	0.0837742
232440	232439	chr3	111597793	rs74761180	C	T	111578027;111578597;111602810;111630457;111632166;111637919;111639129;111651116;111658322;111659382;111664115;111667779;111668549;111671419;111672619;111675866;111676886;111678992;111680792;111685460;111686525;111688537;111692579;111693270	111578423;111578725;111604642;111630571;111636510;111638062;111639266;111651244;111658477;111659492;111664287;111667922;111668596;111671559;111672876;111676091;111677142;111679027;111681159;111685550;111686671;111688756;111692664;111695364	-183.19	-176.07	14.242	0.000160732	755.725	271.772	0.116689	84	56	28	56021	0.00031174	ENSG00000144824	1.47546	chr3_111597793_ENSG00000144824	0.0936021
232546	232545	chr3	111694091	rs201573291	ATG	A	111697857;111700631;111705111;111705761;111709547;111710224	111698050;111701168;111705222;111705898;111709598;111712210	-201.49	-194.49	13.993	0.000183448	162.747	80.9673	0.119752	155	105	50	9464	0.000124572	ENSG00000144827	1.00722	chr3_111694091_ENSG00000144827	0.0543793
235961	235960	chr3	191099312	rs76029085	G	T	191074877;191075787;191078858;191087708;191092851;191097948;191098476;191098617;191100535;191107285;191109530	191074939;191075913;191078948;191088070;191093378;191098063;191098520;191098721;191100614;191107391;191116459	-208.88	-204.19	9.369	0.00220653	341.776	641.83	0.0830939	146	62	84	25776	0.000271127	ENSG00000152492	-0.90914	chr3_191099312_ENSG00000152492	0.0867083
236479	236478	chr3	32440018	rs57627330	A	G	32433163;32483332;32490946;32492495;32495733	32433557;32483505;32491044;32493965;32497020	-106.79	-101.18	11.219	0.000809679	33.3175	69.8082	0.0777991	24	12	12	4829	0.000272219	ENSG00000153551	-1.06712	chr3_32440018_ENSG00000153551	0.0869344
238596	238595	chr3	10282255	rs200083760	TG	T	10289707;10290879;10301821;10311815;10318045;10319963;10320348;10320569;10320905	10290751;10291298;10302354;10312699;10318172;10320146;10320444;10320849;10322902	-408.75	-400.79	15.918	6.61495e-05	517.17	366.056	0.032628	440	247	193	36818	0.000112475	ENSG00000157014	0.498574	chr3_10282255_ENSG00000157014	0.0507674
241841	241840	chr3	69174799	rs9843043	T	C	69156023;69167850;69171244;69172023	69158272;69169211;69171746;69172183	-136.34	-129.78	13.11	0.000293788	84.4154	30.3192	0.277964	54	38	16	4363	0.00030819	ENSG00000163380	1.47727	chr3_69174799_ENSG00000163380	0.0931103
242840	242839	chr3	13506756	rs168466	T	C	13521224;13521665;13521957;13522297;13522595;13524964;13538088;13540013;13542213;13543130;13543371;13544384;13545594;13545968	13521616;13521946;13522273;13522519;13522894;13525064;13538352;13540055;13542289;13543199;13544088;13544739;13545772;13547916	-126.17	-114.7	22.951	1.66189e-06	164.397	353.242	0.0685669	35	5	30	19481	0.000336723	ENSG00000163517	-1.10347	chr3_13506756_ENSG00000163517	0.0976217
243740	243739	chr3	73055832	rs9837356	A	C	73045936;73046509;73064066;73064973;73096337;73108188;73110174;73112824;73113154;73114003;73114548	73046222;73046563;73064134;73065285;73096507;73108281;73110605;73112898;73113297;73114441;73118350	-385.91	-381.21	9.412	0.00215555	436.269	318.653	0.0685313	426	208	218	24000	0.00031073	ENSG00000163605	0.453232	chr3_73055832_ENSG00000163605	0.0935281
244079	244078	chr3	113228369	rs72946769	C	T	113161565;113165436;113166885;113167682;113172313;113175983;113179464;113184500;113186986;113187609;113187946;113207792;113212053;113212896;113217783;113222027;113225354;113233255	113164207;113165523;113166987;113169363;113172797;113176204;113179611;113184631;113187251;113187746;113188085;113207910;113212159;113212989;113218429;113222074;113225452;113234034	-89.04	-78.75	20.568	5.75589e-06	71.5637	26.8153	0.0299964	13	11	2	4906	0.000320065	ENSG00000163611	1.41617	chr3_113228369_ENSG00000163611	0.0948488
246115	246114	chr3	133993433	rs4682672	T	C	133784147;133784800;133793879;133875977;133878081;133894453;133894774;133896785;133901846;133907681;133910693;133913926;133921381;133926316;133928539;133930352;133941262;133969267;133969656	133784634;133784955;133794057;133877108;133878217;133894612;133894883;133900516;133902247;133907767;133910827;133914183;133921718;133926369;133928673;133930451;133941383;133969499;133969689	-112.25	-105.62	13.272	0.000269457	348.079	216.208	0.0494165	17	8	9	17236	0.000230533	ENSG00000163785	0.686995	chr3_133993433_ENSG00000163785	0.078903
249148	249147	chr3	56737215	rs192626313	T	A	56658507;56658856;56661065;56661610;56662520;56662772;56667072;56672734;56674014;56675377;56680550;56682850;56683013;56694759;56694942;56696413;56697569;56700288;56702425;56703728;56704101;56705380;56707608;56716704	56658671;56659034;56661173;56661769;56662668;56663131;56668000;56672793;56674158;56675780;56681251;56682921;56683085;56694862;56695045;56696518;56698359;56700412;56702586;56703819;56704173;56705720;56707753;56717265	-135.8	-127.93	15.748	7.23509e-05	137.394	223.909	0.0437854	62	23	39	12018	0.000252225	ENSG00000163946	-0.704594	chr3_56737215_ENSG00000163946	0.0833992
249317	249316	chr3	195919711	rs3850644	G	A	195938358;195940592;195941294;195943375;195944713;195950752;195952600;195953387;195953836;195954812;195955492;195959275;195959934;195967492	195938506;195940768;195941382;195943621;195944807;195950872;195952667;195953432;195954608;195955144;195955791;195959865;195961050;195967751	-76.92	-71.26	11.319	0.000767021	24.8367	8.468	0.0354529	15	10	5	1007	5.69447e-05	ENSG00000163959	1.55238	chr3_195919711_ENSG00000163959	0.0317061
250177	250176	chr3	48271271	rs9877257	C	T	48282590;48289115;48298077;48299419;48302303;48309405;48327736;48340445	48282704;48289167;48298512;48299451;48302429;48312480;48329117;48340743	-267.55	-261.41	12.275	0.000458991	60.4326	96.1263	0.0869165	258	106	152	5789	0.000274406	ENSG00000164048	-0.669604	chr3_48271271_ENSG00000164048	0.0873125
252682	252681	chr3	158371635	rs9859175	G	A	158362067;158363418;158364532;158366830;158369885;158371099;158372336;158373594;158376711;158378053;158378663;158380417;158383126;158384093;158399777;158402313;158407952;158408928;158409125	158362670;158363570;158364736;158368809;158370039;158371256;158372420;158375307;158376859;158378413;158378764;158380473;158383263;158384175;158400222;158403103;158408375;158408981;158410364	-659.21	-654.2	10.017	0.00155063	518.336	382.9	0.105794	787	443	344	32121	0.000330025	ENSG00000168827	0.43692	chr3_158371635_ENSG00000168827	0.096535
253010	253009	chr3	160897701	rs6795586	T	G	160874759;160939050;160942718;160945035;160951187;160952515;160952910;160955901;160956518;160958834;160960296;160964124;160965046;160967242;160968044;160968568;160970557	160874843;160939845;160942852;160945131;160951267;160952693;160953119;160955979;160956614;160958951;160960441;160964236;160965118;160967348;160968114;160970095;160971320	-172.57	-164.98	15.19	9.72279e-05	298.359	168.612	0.0779726	95	56	39	16292	0.000186897	ENSG00000169251	0.823342	chr3_160897701_ENSG00000169251	0.0700065
256022	256021	chr3	194112229	rs6805110	G	A	194075976;194084085;194090390	194081775;194084141;194090472	-231.98	-213.19	37.573	8.80394e-10	144.206	42.6628	0.283853	263	225	38	7486	0.000267845	ENSG00000172061	1.75708	chr3_194112229_ENSG00000172061	0.0862686
260154	260153	chr3	184022953	rs57802821	TAA	T	184016497;184018068;184019325;184020467;184020790;184021108;184021735;184023556;184023842;184024138;184024399;184024539;184025145;184025678;184026237	184017695;184018473;184020316;184020611;184020850;184021703;184022179;184023718;184023943;184024283;184024427;184024622;184025496;184025804;184026842	-801.71	-794.23	14.956	0.000110048	1378.87	3055.14	0.0500598	961	451	510	159738	0.000222425	ENSG00000175166	-1.14775	chr3_184022953_ENSG00000175166	0.0775357
260919	260918	chr3	195459700	rs2550292	G	A	195447753;195449372;195451098;195456519;195460021;195466718;195467853	195447954;195449689;195453443;195456993;195464539;195466801;195467994	-174.07	-165.11	17.914	2.31062e-05	20.0682	8.52177	0.16278	185	133	52	1401	0.000276736	ENSG00000176945	1.23569	chr3_195459700_ENSG00000176945	0.0877327
261854	261853	chr3	46719272	rs58076736	T	C	46710487;46712978;46713630;46714829;46716056;46718132;46718670;46719749;46720700;46722990;46723519;46724620;46725272;46725479;46727015;46727798;46728473;46729109;46729588;46730828;46734979	46712554;46713523;46713691;46714871;46717892;46718512;46718945;46719879;46722897;46723088;46723584;46724816;46725338;46725537;46727134;46727929;46728638;46729174;46729786;46730955;46735194	-185.31	-176.5	17.619	2.69846e-05	127.607	330.889	0.161565	114	35	79	15296	0.000304866	ENSG00000178038	-1.37464	chr3_46719272_ENSG00000178038	0.0927849
262972	262971	chr3	56580446	rs13060115	G	C	56591189;56591735;56592780;56592873;56593597;56594890;56595285;56597544;56599162;56600622;56600811;56603341;56605209;56606365;56626998;56627519;56627972;56647617;56649156;56649897;56653805	56591281;56591985;56592790;56592938;56593622;56595250;56595406;56598184;56599233;56600787;56601081;56604774;56605407;56606938;56627129;56627769;56628056;56647778;56649445;56653555;56653929	-168.93	-163.26	11.346	0.000756139	72.1857	44.0111	0.0692601	123	74	49	3941	0.00034028	ENSG00000180376	0.713846	chr3_56580446_ENSG00000180376	0.0981937
267736	267735	chr3	69769847	rs6780045	A	G	69788586;69801191;69807855;69811875;69812707;69812962;69827969;69887745;69915363;69928256;69985738;69985980;69986973;69987503;69988249;69990387;69998202;70000963;70005606;70008424;70013998	69788852;69801536;69807907;69811940;69812843;69813093;69828193;69887783;69915497;69928534;69985906;69986323;69987200;69988216;69988332;69990482;69998319;70001037;70005681;70008571;70017488	-321.96	-317.73	8.458	0.00363502	666.409	399.601	0.173573	284	164	120	37078	0.000337791	ENSG00000187098	0.737848	chr3_69769847_ENSG00000187098	0.0977446
268767	268766	chr3	44620855	rs111593586	C	T	44596685;44598422;44606979;44609404;44609799;44611414;44624464	44597010;44598962;44607147;44609495;44609969;44613650;44624975	-119.76	-112.74	14.042	0.000178744	19.1409	38.9736	0.0637709	63	19	44	2093	0.000337452	ENSG00000196345	-1.02584	chr3_44620855_ENSG00000196345	0.0977057
269210	269209	chr3	154765175	rs73874473	G	A	154741913;154797436;154797645;154797810;154798753;154799133;154801314;154801733;154801947;154802848;154807623;154830083;154832783;154834268;154834453;154834657;154836535;154855891;154857980;154859780;154860026;154861232;154862148;154864933;154866339;154878179;154884691;154886281;154886521;154889893;154890325;154898149	154742113;154797545;154797790;154798255;154799051;154799734;154801581;154801831;154802116;154803518;154808289;154830564;154832944;154834348;154834548;154834775;154836600;154856025;154858081;154859916;154860119;154861360;154862246;154865013;154866442;154878237;154884810;154886414;154886672;154890001;154890401;154901497	-127.27	-121.69	11.154	0.000838581	44.5614	112.23	0.191194	49	13	36	4359	0.000253402	ENSG00000196549	-1.33259	chr3_154765175_ENSG00000196549	0.0835789
270061	270060	chr3	108285722	rs9866406	T	C	108308529;108308902;108321680;108321866;108324182;108326936;108330021;108335388;108343291;108344692;108347909;108351800;108353718;108355463;108356343;108361285;108363011;108365464;108366790;108369984;108372992;108380724;108380977;108388528;108391407;108392925;108394633;108396344;108403063;108405292;108406823;108407440;108407670;108409634;108412207	108308686;108308943;108321754;108322081;108324285;108327005;108330176;108335504;108343371;108344816;108348023;108351919;108353819;108355555;108356395;108361361;108363628;108365496;108367809;108370009;108373157;108380819;108381104;108388596;108391503;108393028;108394720;108396445;108403188;108405431;108406943;108407583;108407771;108410234;108413693	-137.43	-132.46	9.948	0.0016105	225.629	116.265	0.106921	50	32	18	12166	0.000302772	ENSG00000198919	0.956536	chr3_108285722_ENSG00000198919	0.092586
271405	271404	chr3	45737802	rs2673056	C	T	45730548;45730678;45744930;45746627;45748272;45750990;45754629;45760992;45763492;45764361;45764967;45772095;45772793;45773545;45776087;45778736;45779254;45780070;45780273;45781079;45785025	45730626;45731879;45745027;45746701;45748810;45751140;45755574;45761093;45763577;45764447;45765035;45772162;45772872;45773643;45776865;45779144;45779336;45780163;45780365;45781399;45786916	-132.59	-126.03	13.116	0.000292747	227.492	152.816	0.0564541	49	28	21	15610	0.000302619	ENSG00000211456	0.57402	chr3_45737802_ENSG00000211456	0.0925648
272285	272284	chr3	75857616	rs35707288	A	C	75758794;75765570;75779112;75781211;75785026;75790427;75790761;75832457;75833935;75834535	75760467;75765692;75779769;75781272;75788496;75790519;75791016;75832515;75834255;75834734	-82.74	-73.28	18.919	1.36416e-05	22.86	4.18627e-09	0.0778633	12	10	2	1429	0.00022835	ENSG00000227124	32.3464	chr3_75857616_ENSG00000227124	0.0785975
278507	278506	chr4	8447205	rs2688234	C	A	8368009;8372635;8375288;8375795;8376195;8383219;8390900;8391339;8394060;8396347;8396578;8398664;8401283;8407682;8411939;8416019;8416581;8417493;8418105;8430078;8442375	8368807;8372721;8375542;8375894;8376879;8383334;8391013;8391461;8394180;8396469;8396618;8398846;8401379;8407770;8412082;8416108;8416655;8417726;8418262;8430213;8442450	-158.79	-153.3	10.985	0.000918414	161.645	64.4419	0.0894055	82	51	31	14316	0.000337881	ENSG00000087008	1.32676	chr4_8447205_ENSG00000087008	0.0977456
281664	281663	chr4	6293855	rs11725494	C	T	6271576;6279178;6288820;6290214;6292924;6293644;6296498;6302384	6271741;6279414;6289004;6290858;6293094;6293724;6296916;6304992	-4056.98	-4054.31	5.339	0.0208561	519.095	596.382	0.117873	5676	2651	3025	58781	0.000336826	ENSG00000109501	-0.200238	chr4_6293855_ENSG00000109501	0.0976217
287383	287382	chr4	956539	rs115971403	C	A	980785;985613;993498;994400;994670;995256;995467;996520;996824;997337;997800;998048	981030;986018;993852;994485;994967;995351;996273;996732;997258;997512;997900;998316	-290.71	-284.53	12.361	0.00043842	39.734	69.9966	0.149106	283	116	167	5538	0.000104431	ENSG00000127415	-0.816911	chr4_956539_ENSG00000127415	0.0485587
293311	293310	chr4	78967864	rs7654495	C	T	78978724;78987139;78989707;78991616;79158664;79166385;79173546;79176396;79186179;79187988;79188395;79199809;79202552;79203974;79205559;79207559;79229220;79236748;79238522;79239964;79240514;79254426;79258828;79284667;79285062;79290992;79293872;79295265;79296893;79300880;79305213;79308529;79321888;79328817;79334123;79340103;79343017;79345542;79350249;79351446;79353511;79359724;79360056;79362316;793…	78979239;78987170;78989843;78993261;79158771;79166479;79173705;79176529;79186262;79188089;79188586;79199898;79202587;79204121;79205702;79207693;79229363;79236888;79238662;79240140;79240807;79254566;79259191;79284819;79285208;79291138;79294012;79295405;79297033;79301150;79305297;79308855;79322041;79328995;79334239;79340217;79343154;79345574;79350380;79351571;79353758;79359872;79360218;79362451;793…	-2091.87	-2087.78	8.182	0.00422995	1664.07	1368.16	0.320261	2875	1536	1339	127949	5.19974e-05	ENSG00000138759	0.282479	chr4_78967864_ENSG00000138759	0.0296374
293692	293691	chr4	78065689	rs9995778	A	T	78078304;78079450;78080520;78081874;78082633;78082802;78085427;78086954;78100109;78106250;78108917;78113364;78305791;78352880;78353394;78354361	78078659;78079823;78080657;78082124;78082711;78082900;78086163;78091212;78100219;78106563;78108960;78113420;78305921;78353024;78353587;78354542	-609.76	-603.22	13.067	0.000300465	369.878	242.813	0.230097	713	420	293	25322	4.62583e-05	ENSG00000138764	0.607204	chr4_78065689_ENSG00000138764	0.0270619
299135	299134	chr4	187108980	rs4586997	G	C	187112674;187115654;187117157;187120111;187122311;187131623	187113191;187115766;187118756;187120237;187126456;187134610	-107.25	-100.66	13.182	0.000282661	16.0742	48.6216	0.171448	27	6	21	2820	0.000308983	ENSG00000145476	-1.59685	chr4_187108980_ENSG00000145476	0.0932502
299503	299502	chr4	176902071	rs17062342	C	G	176554085;176561280;176561904;176563175;176572978;176575367;176594831;176622726;176702360;176708023;176708487;176708930;176728499;176733342;176793814;176812614;176827804;176828194;176868796;176881895;176882388;176892024;176893028;176923460	176556208;176561345;176562896;176563233;176573138;176575474;176594987;176622918;176702448;176708068;176708827;176709230;176728768;176733902;176793881;176812905;176828002;176828467;176868849;176881910;176882492;176892118;176893139;176923815	-83	-79.05	7.892	0.00496461	7.42655	95.728	0.166581	12	4	8	811	0.000113514	ENSG00000150625	-3.68818	chr4_176902071_ENSG00000150625	0.0511077
302478	302477	chr4	141182899	rs13120186	G	A	141178440;141264597;141294628;141295091;141297575;141300275;141300723;141302116	141178564;141264862;141294871;141295470;141297932;141300346;141300806;141303710	-165.42	-158	14.834	0.00011738	262.569	1033.04	0.110748	82	44	38	29060	7.47587e-05	ENSG00000153130	-1.97613	chr4_141182899_ENSG00000153130	0.0385122
302931	302930	chr4	186449651	rs3792700	A	G	186422851;186425629;186427676;186429453;186433248;186444297;186446174;186456496	186423637;186425740;186428241;186429716;186438871;186444600;186446325;186456766	-1748.61	-1742.09	13.054	0.000302715	1267	1883.4	0.227344	2458	1096	1362	116990	0.000343699	ENSG00000154553	-0.571923	chr4_186449651_ENSG00000154553	0.0985597
303919	303918	chr4	76952879	rs11097212	T	C	76932337;76933250;76979143;76979745;76995863;76996404;76997034;77002977;77018797;77020108;77021444;77021948;77022143;77025090;77025750;77026675;77028369;77033060;77033539	76932473;76933396;76979223;76979778;76995972;76996430;76997111;77003688;77018829;77020754;77021473;77021977;77022172;77025122;77025782;77026707;77028946;77033147;77033955	-70.96	-66.2	9.503	0.00205141	7.41474	2.39692	0.0502208	17	10	7	348	0.000318857	ENSG00000156219	1.62921	chr4_76952879_ENSG00000156219	0.0947093
306131	306130	chr4	17788715	rs73096946	T	C	17802278;17806730;17811048;17812070	17806394;17806848;17811315;17812381	-222.03	-215.26	13.545	0.000232853	134.331	83.8649	0.0761192	183	110	73	8203	0.000308958	ENSG00000163257	0.679653	chr4_17788715_ENSG00000163257	0.0932502
307323	307322	chr4	39455378	rs2249563	A	G	39455744;39456153;39456484;39457431;39459814	39455845;39456269;39456896;39459302;39460568	-182.77	-177.38	10.785	0.0010233	190.486	94.6776	0.132919	1124	753	371	11086	0.000325047	ENSG00000163682	1.00859	chr4_39455378_ENSG00000163682	0.0956977
319335	319334	chr4	3485412	rs2857988	T	C	3465033;3465233;3475133;3478069;3486271;3487076;3491404;3494486;3498547;3501978;3502419	3465156;3465278;3475363;3478270;3486570;3487385;3491523;3496210;3498589;3502130;3503200	-544.26	-537.63	13.249	0.000272739	271.095	173.634	0.425619	655	389	266	17353	0.000241842	ENSG00000175920	0.642749	chr4_3485412_ENSG00000175920	0.0814
319930	319929	chr4	7459158	rs7678165	T	C	7432022	7436700	-299.58	-294.75	9.67	0.0018733	96.1197	61.5073	0.346154	294	181	113	5823	0.000306489	ENSG00000178597	0.644074	chr4_7459158_ENSG00000178597	0.0929011
320676	320675	chr4	141446767	rs3828535	G	T	141445312;141447796;141448620;141456571;141458566;141461322;141463579;141464607;141471384	141446724;141447951;141449105;141456984;141458695;141461455;141463796;141464740;141474924	-190.14	-182.72	14.826	0.000117928	137.451	219.699	0.0562123	139	53	86	12155	0.000292263	ENSG00000179387	-0.676611	chr4_141446767_ENSG00000179387	0.0906015
321349	321348	chr4	37674674	rs28695885	G	T	37614523;37633007;37636509;37640069;37648990;37650898;37666825;37687822	37614964;37633145;37636745;37640126;37649061;37651122;37667003;37687998	-107.43	-97.72	19.419	1.04952e-05	17.4742	55.4424	0.0974377	29	5	24	3826	0.00019137	ENSG00000181826	-1.66576	chr4_37674674_ENSG00000181826	0.0711245
321921	321920	chr4	491525	rs187163342	A	C	419604;429559;431235;432373;433777;466364;467770;492845	420908;429668;431300;432421;438221;466490;467956;492945	-161.87	-155.69	12.353	0.00044029	114.996	58.7806	0.0692373	103	67	36	8475	0.000106477	ENSG00000182903	0.968172	chr4_491525_ENSG00000182903	0.0491981
324411	324410	chr4	38864769	rs12510296	C	T	38869298;38870019;38879692;38893364;38907143;38907376;38910213;38916240;38924391;38930720;38933072;38933856;38937339;38940089;38942589;38945077	38869455;38870167;38880047;38893451;38907256;38907482;38910347;38916694;38924514;38930954;38933233;38933995;38937411;38940325;38942642;38947360	-112.76	-104.46	16.61	4.59159e-05	190.548	3.42622e-09	0.135019	29	19	10	16779	0.00033442	ENSG00000197712	35.6947	chr4_38864769_ENSG00000197712	0.0972432
327479	327478	chr5	82785741	rs4339334	G	T	82767284;82779332;82785917;82789365;82789623;82807921;82815168;82831433;82840784;82841356;82843790;82849181;82850775;82868235;82875799	82767842;82779423;82786291;82789539;82789750;82808759;82818128;82838087;82840889;82841469;82843903;82849341;82850857;82868379;82878122	-6127.49	-6125.58	3.819	0.0506625	6167.59	5435.85	0.243521	8610	4530	4080	468948	0.000313322	ENSG00000038427	0.182201	chr5_82785741_ENSG00000038427	0.093784
331350	331349	chr5	171593329	rs11956182	A	G	171469077;171472430;171479933;171481573;171482592;171484016;171488143;171490467;171491369;171509330;171509965;171517236;171519432;171520416;171523430;171532575;171533624;171534784;171541601;171542000;171544485;171554377;171583628;171614891	171472026;171472484;171480204;171481698;171482780;171484477;171488634;171490604;171491816;171509509;171510088;171517366;171519916;171520964;171523564;171532741;171534077;171535292;171541804;171542148;171544634;171554425;171583792;171615390	-222.52	-216.55	11.928	0.000553003	190.743	104.131	0.221581	170	109	61	19715	0.000286933	ENSG00000072786	0.87323	chr5_171593329_ENSG00000072786	0.0897082
332247	332246	chr5	141304596	rs191119270	G	A	141303373;141304146;141304975;141307716;141309147;141309554;141309743;141310784;141312824;141313805;141314059;141316639;141318086	141303537;141304260;141305092;141307863;141309305;141309639;141309839;141310845;141313447;141313963;141314561;141316922;141321612	-133.11	-124.89	16.425	5.06187e-05	466.998	94.9855	0.0756992	35	28	7	40545	2.55852e-05	ENSG00000081791	2.29764	chr5_141304596_ENSG00000081791	0.0175386
334872	334871	chr5	9559903	rs150633	T	G	9035138;9044485;9050522;9051985;9054199;9062999;9066533;9108252;9119110;9122768;9136616;9154600;9190379;9197280;9202067;9224786;9226981;9237831;9265546;9280901;9318484;9337825;9379935;9380219;9437868;9545696	9043128;9044696;9050569;9052140;9054369;9063217;9066758;9108399;9119253;9122949;9136733;9154807;9190583;9197415;9202352;9224999;9227079;9238002;9265657;9280919;9318529;9337924;9380135;9380313;9437964;9546187	-465.75	-453.02	25.473	4.48678e-07	1237.77	681.14	0.192351	521	334	187	89647	0.000344342	ENSG00000112902	0.86172	chr5_9559903_ENSG00000112902	0.0985597
336166	336165	chr5	121391563	rs73285768	A	C	121398890;121405748;121406189;121406386;121409708;121411713;121412588;121413050	121402444;121405863;121406284;121406463;121409864;121411778;121412918;121413980	-155.42	-150.71	9.423	0.00214265	593.289	3773.31	0.431986	97	34	63	95273	8.22031e-05	ENSG00000113083	-2.66902	chr5_121391563_ENSG00000113083	0.0411138
338811	338810	chr5	31529708	rs7701966	G	C	31400604;31405784;31406960;31408843;31409357;31410853;31421379;31421858;31422894;31424534;31429582;31431683;31435872;31437346;31448654;31449384;31451640;31464195;31466289;31467249;31467566;31472170;31483661;31484988;31486598;31486780;31489089;31493314;31495393;31504662;31508728;31511142;31515095;31515561;31521230;31526186;31527611;31529147;31530905;31531557;31532097;31532221	31401669;31405830;31407157;31409266;31409658;31410994;31421484;31421974;31423428;31424578;31429652;31431785;31435971;31437431;31448714;31449526;31451747;31464450;31466593;31467273;31468170;31472340;31483735;31485069;31486669;31486840;31489190;31493400;31495479;31504742;31508882;31511283;31515326;31515671;31521322;31527019;31527687;31529213;31531031;31531632;31532216;31532303	-266.2	-260.25	11.902	0.000560794	192.9	275.448	0.0532814	244	105	139	19506	0.00031857	ENSG00000113360	-0.513927	chr5_31529708_ENSG00000113360	0.094708
345253	345252	chr5	75359579	rs30204	A	G	75378997;75427475;75490744;75505561;75580987;75581606;75587046;75587590;75591603;75594619;75596554;75597211;75621189;75648955	75379337;75428155;75490924;75505712;75581120;75581695;75587156;75587681;75591947;75594752;75596757;75597370;75625904;75649764	-265.54	-227.06	76.956	0	290.974	2212.82	0.869976	291	84	207	23796	0	ENSG00000122012	-2.92692	chr5_75359579_ENSG00000122012	0
349943	349942	chr5	55270004	rs6450358	T	C	55230923;55238498;55243321;55244726;55247292;55247757;55248078;55250638;55251808;55253037;55255454;55256230;55259180;55259974;55264104;55265378;55272043;55278552;55290612	55237647;55238579;55243422;55244810;55247465;55247903;55248179;55250820;55252063;55253119;55255499;55256389;55259334;55260140;55264224;55265683;55272142;55278639;55290821	-1210.62	-1204.71	11.818	0.00058661	2214.2	1606.07	0.219593	1615	981	634	122988	0.00032468	ENSG00000134352	0.463251	chr5_55270004_ENSG00000134352	0.0956894
350168	350167	chr5	112052295	rs79072031	G	A	112043195;112073582;112074029;112090570;112102023;112102886;112111326;112116487;112128143;112136976;112145823;112151192;112154650;112157593;112159004;112162805;112163626;112164532;112170648;112173250	112043579;112073622;112074157;112090722;112102107;112103087;112111434;112116600;112128226;112137080;112146008;112151290;112155041;112157689;112159057;112162944;112163703;112165651;112170862;112181936	-233.47	-227.31	12.314	0.000449608	391.125	262.46	0.0655634	181	100	81	28885	0.000336006	ENSG00000134982	0.575532	chr5_112052295_ENSG00000134982	0.0975439
353786	353785	chr5	118583445	rs17145034	A	G	118604387;118651880;118668870;118690009;118727060;118728511	118604602;118651997;118669326;118691816;118727178;118735383	-425.97	-423.99	3.966	0.0464217	96.78	127.445	0.216821	461	211	250	7080	0.000338732	ENSG00000145779	-0.397094	chr5_118583445_ENSG00000145779	0.0979019
361423	361422	chr5	56205357	rs185220	A	G	56205087;56205887;56206604;56206869;56206996;56208838;56209701;56210688;56212642;56221160	56205570;56206221;56206749;56206938;56207415;56208961;56209816;56210793;56213175;56221359	-80.59	-72	17.195	3.37245e-05	4.17909	16.4715	0.0310595	13	8	5	1019	0.000295617	ENSG00000155542	-1.97871	chr5_56205357_ENSG00000155542	0.0911133
361765	361764	chr5	149095031	rs17110343	A	T	149109861;149119556;149140995;149151503;149197176;149199996;149206236;149210330;149212219;149214237;149214864;149215826;149219604;149221819;149225206	149109983;149119688;149141175;149151702;149197309;149200169;149206448;149210446;149213341;149214273;149214928;149216636;149219679;149221940;149234585	-158.64	-154.84	7.598	0.00584192	169.148	331.499	0.177714	68	24	44	14906	0.000254626	ENSG00000155846	-0.970718	chr5_149095031_ENSG00000155846	0.0837034
364427	364426	chr5	110085884	rs6873681	T	G	110073837;110074695;110077379;110079431;110081270;110083864;110089002;110091696;110092402;110092681;110096904	110073948;110075103;110077790;110079488;110082047;110083964;110091221;110091821;110092459;110092731;110100857	-231.06	-226.49	9.129	0.00251541	327.043	542.636	0.101922	171	73	98	24166	9.35522e-05	ENSG00000164209	-0.730504	chr5_110085884_ENSG00000164209	0.044955
366150	366149	chr5	79562232	rs6896270	G	A	79407050;79409395;79410337;79411961;79439446;79441913;79443068;79446705;79452817;79462206;79465158;79470777;79473137;79473708;79498705;79550901;79551715	79407525;79409457;79410474;79412146;79439633;79442057;79443107;79446771;79454785;79463003;79465369;79470870;79473219;79473886;79498872;79551017;79551898	-107.2	-100.77	12.863	0.000335154	51.8438	24.4201	0.0793698	29	18	11	3716	0.000212571	ENSG00000164300	1.0861	chr5_79562232_ENSG00000164300	0.0755446
366574	366573	chr5	96227089	rs55691766	A	G	96211643;96215268;96216637;96219496;96222359;96224889;96228003;96230950;96232077;96232276;96235825;96237210;96237978;96238347;96239081;96244665;96245284;96248341;96249021;96251392;96253166	96212231;96215964;96217184;96219634;96222493;96225192;96228157;96231063;96232208;96232567;96235949;96237385;96238057;96238520;96239264;96244821;96245984;96248502;96249161;96251553;96255420	-118.38	-105.08	26.6	2.50202e-07	18.2911	3.81352	0.134103	64	49	15	1186	0.000319462	ENSG00000164308	2.26195	chr5_96227089_ENSG00000164308	0.0947821
374191	374190	chr5	89798873	rs11743030	A	G	89811428;89816181;89820852;89822736	89815301;89816278;89821117;89822819	-203.51	-197.06	12.903	0.000328014	145.549	206.614	0.048264	159	79	80	12931	0.000205565	ENSG00000176018	-0.505433	chr5_89798873_ENSG00000176018	0.0741182
378981	378980	chr5	150612659	rs72792162	G	A	150591711;150592320;150632453;150639316;150646292;150646857	150591820;150592450;150632858;150639477;150646816;150650001	-1263.46	-1256.38	14.161	0.000167847	401.605	567.887	0.163186	1656	731	925	42605	0.000173331	ENSG00000196743	-0.499827	chr5_150612659_ENSG00000196743	0.0668287
379454	379453	chr5	179332924	rs148768883	A	G	179292254;179295058;179297255;179298462;179299416;179300119;179301902;179302920;179305309;179306046;179306628;179311369;179314671;179315103;179318379;179320209;179321386;179326189;179331702;179334704	179294849;179296834;179297700;179299274;179299990;179300248;179302187;179303037;179305523;179306406;179307023;179311537;179314904;179315314;179318586;179320467;179321614;179326307;179331812;179334859	-306.2	-297.91	16.575	4.6769e-05	657.629	347.702	0.0949617	278	180	98	59951	0.000344077	ENSG00000197226	0.919423	chr5_179332924_ENSG00000197226	0.0985597
387588	387587	chr6	136613065	rs115629446	G	A	136578001;136582403;136588167;136589300;136590227;136591461;136593057;136594220;136595101;136596670;136596981;136599003;136600621;136603722;136610851	136582253;136582615;136588313;136589809;136591097;136591521;136593217;136594688;136595327;136596839;136597646;136599914;136601014;136603825;136610989	-189.39	-160.78	57.225	3.88578e-14	765.407	16.3483	0.130361	344	208	136	42715	0.000139024	ENSG00000029363	5.54901	chr6_136613065_ENSG00000029363	0.0581341
387826	387825	chr6	49433198	rs7759071	T	C	49431091;49437872;49438687;49439776;49440503;49448664;49456065;49456320;49459857	49431166;49437991;49438741;49439896;49440571;49448793;49456184;49456397;49460820	-89.7	-79.57	20.241	6.82616e-06	22.7243	9.24398	0.0203796	32	18	14	938	2.82362e-05	ENSG00000031691	1.29765	chr6_49433198_ENSG00000031691	0.0188603
388301	388300	chr6	42201313	rs112980673	A	G	42174539;42176596;42178226;42179519;42181858;42182018;42185540	42176110;42176685;42178334;42179655;42181930;42182082;42185603	-411.02	-406.71	8.633	0.00330175	89.5879	127.615	0.0948529	454	199	255	8149	0.00028756	ENSG00000048544	-0.510422	chr6_42201313_ENSG00000048544	0.0898087
388407	388406	chr6	42129395	rs34505117	G	A	42123144;42130658;42141029;42146018;42146540;42146981	42123331;42131204;42141552;42146167;42146633;42147794	-78.34	-72.1	12.49	0.000409237	2.99083	13.8125	0.0825886	14	4	10	539	0.000306764	ENSG00000048545	-2.20736	chr6_42129395_ENSG00000048545	0.0929029
388679	388678	chr6	138709856	rs9495065	C	T	138724668;138725356;138726282;138727108;138733220	138724835;138725734;138726417;138727288;138733393	-298.3	-292.24	12.114	0.000500361	72.0305	41.3437	0.093727	318	193	125	5863	0.000343726	ENSG00000051620	0.80094	chr6_138709856_ENSG00000051620	0.0985597
389576	389575	chr6	52440970	rs6928665	G	A	52362200;52369389;52370397;52370830;52372351;52373032;52374326;52380804;52381426;52400581;52441594	52368068;52369552;52370540;52370934;52372421;52373116;52374384;52380920;52381535;52400644;52441713	-323.69	-320.99	5.4	0.020131	381.362	269.55	0.251863	285	166	119	41484	0.000237724	ENSG00000065308	0.500608	chr6_52440970_ENSG00000065308	0.0804872
390205	390204	chr6	30032746	rs115312258	T	A	30026676;30032450	30030110;30032686	-135.4	-129.5	11.787	0.00059645	30.8046	56.5753	0.0539483	80	30	50	3041	5.78211e-05	ENSG00000066379	-0.877027	chr6_30032746_ENSG00000066379	0.0319894
390474	390473	chr6	167300235	rs2326709	C	A	166822852;166827282;166831713;166833370;166836744;166837356;166843941;166845889;166853377;166862212;166864591;166872937;166883329;166889214;166902321;166904159;166911996;166914375;166917994;166921691;166923765;166944720;166952156;166955774;166958088;167040409;167040960;167041124;167171015;167184351;167271688;167275596;167276106;167319846	166826375;166827419;166831830;166833446;166836905;166837472;166844099;166845978;166853833;166862337;166864721;166873039;166883393;166889327;166902409;166904229;166912138;166914412;166918100;166921770;166923845;166944801;166952272;166955938;166958178;167040731;167041010;167041460;167171399;167184401;167271747;167276039;167276158;167319939	-270.48	-261.76	17.447	2.95404e-05	569.095	286.098	0.167009	219	148	71	49989	0.000333114	ENSG00000071242	0.99216	chr6_167300235_ENSG00000071242	0.097012
392048	392047	chr6	108482847	rs17069298	G	A	108362613;108370457;108370736;108372235;108375694;108385389;108394846;108395454;108443540;108486771;108487016	108366044;108370622;108370872;108372402;108375791;108385503;108395002;108395945;108443918;108486908;108487058	-636.12	-631.22	9.797	0.00174825	442.342	646.335	0.0463074	751	379	372	36548	8.87686e-05	ENSG00000081087	-0.54712	chr6_108482847_ENSG00000081087	0.0433806
393589	393588	chr6	44203834	rs7748377	T	A	44214824;44215603;44216354;44217114;44217412;44217758;44218028;44218785;44219155;44219474;44219736;44220782;44221226	44214932;44215816;44216513;44217320;44217571;44217891;44218336;44218950;44219345;44219621;44220004;44221115;44221620	-486.34	-480.11	12.459	0.00041601	3291.28	7349.98	0.0739882	468	211	257	465330	0.000171044	ENSG00000096384	-1.15909	chr6_44203834_ENSG00000096384	0.0664349
393748	393747	chr6	44374687	rs75401776	C	A	44355262;44358005;44360404;44361183;44364078;44371546;44374060;44376181;44387186;44390384;44392156;44393840;44394219;44397450;44413392;44414344	44355605;44358108;44360565;44361310;44364177;44371764;44374204;44376369;44387334;44390546;44392320;44393920;44394461;44397647;44413604;44418163	-244.74	-240.23	9.022	0.00266788	313.567	183.628	0.0735204	205	125	80	20707	0.000224954	ENSG00000096401	0.771988	chr6_44374687_ENSG00000096401	0.0780431
394418	394417	chr6	10714552	rs73438107	T	C	10723148;10724655;10725194;10726140;10728873;10730848	10723474;10724866;10725270;10726241;10728960;10731362	-370.76	-366.66	8.2	0.00418951	233.466	374.461	0.155327	363	160	203	24643	0.000333926	ENSG00000111843	-0.681603	chr6_10714552_ENSG00000111843	0.0971483
407835	407834	chr6	71981312	rs9455414	C	A	71998506;72001065;72002996;72003236;72006020;72006198;72006375;72011089	71998873;72001723;72003082;72003315;72006098;72006264;72006520;72018653	-176.1	-169.87	12.463	0.000414985	60.1798	114.257	0.0888608	127	48	79	5629	0.000179479	ENSG00000119900	-0.924931	chr6_71981312_ENSG00000119900	0.0683248
408682	408681	chr6	160171875	rs200320488	T	TAA	160183951;160188037;160189543;160196202;160198334;160199202	160184085;160188218;160189660;160197304;160198488;160199312	-98	-92.46	11.096	0.00086518	44.6992	124.017	0.0787871	13	5	8	4385	0.000266131	ENSG00000120437	-1.47222	chr6_160171875_ENSG00000120437	0.0860842
414819	414818	chr6	150247022	rs4304171	G	A	150263136;150266445;150267508;150268456;150269859	150263293;150266708;150267789;150268587;150270371	-85.94	-81.92	8.037	0.00458219	7.47855	33.0791	0.126315	10	4	6	1621	0.000252718	ENSG00000131015	-2.14509	chr6_150247022_ENSG00000131015	0.0834968
415514	415513	chr6	99822990	rs4382271	C	T	99817276;99819304;99823816;99825262;99828065;99830884;99831574;99841950	99817696;99819463;99824058;99825361;99828217;99831006;99831700;99842080	-133.5	-129.01	8.974	0.00273888	28.8732	56.1264	0.0931751	73	26	47	2596	0.0002663	ENSG00000132423	-0.958949	chr6_99822990_ENSG00000132423	0.0860897
417009	417008	chr6	109707294	rs201536460	AAT	A	109687717;109691614;109697090;109699103;109700782;109702707;109702913;109703407	109690220;109694072;109697315;109699174;109701719;109702903;109703104;109703762	-562.62	-554.45	16.334	5.31118e-05	1513.24	825.288	0.0910106	718	474	244	96064	0.000267362	ENSG00000135535	0.874671	chr6_109707294_ENSG00000135535	0.0861622
424093	424092	chr6	139331131	rs62441842	A	G	139349819;139355292;139363856	139350012;139355713;139364439	-147.71	-142.83	9.765	0.00177852	17.9611	37.5649	0.0643286	93	52	41	2544	0.000305142	ENSG00000146386	-1.06451	chr6_139331131_ENSG00000146386	0.0927849
424582	424581	chr6	146286037	rs76224882	T	A	146185381;146205943;146209156;146214351;146215286;146216021;146224392;146234614;146238249;146239553;146242303;146243422;146243799;146244779;146245875;146247340;146248325;146254186;146256043;146256414;146261859;146262759;146264279;146266517;146267369;146268629;146269408;146271400;146272927;146273485;146275826;146284867;146285293	146185627;146207923;146209236;146214529;146215372;146216113;146231772;146234685;146239368;146240627;146242528;146243484;146243972;146244921;146245982;146247432;146248472;146254341;146256299;146256978;146261937;146263010;146264938;146266792;146267477;146268779;146269486;146271618;146273059;146273614;146276490;146285233;146285559	-94.87	-89.67	10.41	0.00125356	121.109	36.511	0.0473322	10	6	4	8015	0.000136004	ENSG00000146414	1.7299	chr6_146286037_ENSG00000146414	0.0572804
428133	428132	chr6	74420655	rs9446992	T	A	74405508;74407123;74432974;74440067;74446106;74466366;74468667;74472107;74472464;74473299;74475653;74476482;74476671;74477778;74481152;74490147;74490982;74492337;74493430;74495087;74496957;74498191;74502349;74512943;74513689;74516567;74517806;74519707;74520715;74521928;74524704;74528111;74530185;74533182	74406012;74407295;74433002;74440297;74446231;74466405;74468751;74472203;74472605;74473408;74475877;74476583;74476733;74477954;74481304;74490221;74491042;74492478;74493547;74495200;74497175;74498335;74502525;74513024;74513799;74516795;74517971;74519897;74520870;74521993;74524846;74528258;74530287;74538040	-303.49	-297.69	11.608	0.000656803	185.828	297.827	0.18448	278	113	165	16060	0.000157211	ENSG00000156535	-0.680507	chr6_74420655_ENSG00000156535	0.0629352
429307	429306	chr6	139685193	rs151057604	A	G	139693393;139695269;139695401;139695550	139695089;139695350;139695499;139695757	-480.39	-476.18	8.424	0.00370313	727.831	1775.76	0.0868068	505	261	244	83307	0.000174105	ENSG00000164442	-1.28676	chr6_139685193_ENSG00000164442	0.0670131
430485	430484	chr6	56906440	rs9367704	C	T	56911347;56912111;56915572;56917484	56911719;56912194;56915652;56920023	-92.22	-84.84	14.752	0.000122616	34.4362	58.6717	0.0446687	20	4	16	3015	0.000123359	ENSG00000168116	-0.768739	chr6_56906440_ENSG00000168116	0.0540276
431730	431729	chr6	20233792	rs2148941	T	C	20100935;20109829;20113107;20115519;20118668;20124639;20126125;20126748;20128930;20131375;20144451;20151416;20152855;20212367	20102643;20109980;20113239;20115583;20118771;20124831;20126136;20126931;20128984;20131430;20144546;20151493;20153000;20212670	-106.08	-100.01	12.147	0.000491756	77.4305	33.3129	0.0966052	24	15	9	3538	0.000165227	ENSG00000172197	1.21682	chr6_20233792_ENSG00000172197	0.0649217
431768	431767	chr6	19823238	rs7773456	T	G	19837617;19838815;19839441	19838426;19838873;19840915	-119.75	-106.84	25.814	3.7588e-07	138.579	30.0546	0.149772	28	25	3	7127	0.00011029	ENSG00000172201	2.20505	chr6_19823238_ENSG00000172201	0.0502293
434384	434383	chr6	169656079	rs6921774	G	C	169615875;169620293;169621525;169622292;169623343;169625240;169626275;169628217;169629667;169632075;169632759;169632985;169634605;169637265;169637720;169639694;169640547;169641857;169646160;169648512;169650828;169652083;169653819;169654085	169617924;169620432;169621622;169622563;169623570;169625474;169626393;169628376;169629774;169632293;169632911;169633112;169635002;169637507;169637890;169639790;169640687;169642053;169646376;169649068;169650901;169652246;169653991;169654139	-493	-482.4	21.203	4.1318e-06	201.141	394.708	1	589	208	381	12214	0.000269626	ENSG00000186340	-0.972579	chr6_169656079_ENSG00000186340	0.0865785
435959	435958	chr6	87839561	rs146746878	TTC	T	87862551;87864909;87865267;87879392;87923432;87924716;87925621;87926017;87928314;87932488;87943043;87953193;87955221;87959030;87964368	87862587;87865079;87865477;87880082;87923583;87924860;87925775;87926095;87928449;87933654;87943245;87953329;87955362;87959184;87973914	-727.34	-723.17	8.341	0.00387584	1034.22	1454.39	0.106295	890	379	511	82492	0.000249334	ENSG00000188994	-0.491871	chr6_87839561_ENSG00000188994	0.0827822
436579	436578	chr6	129213491	rs73773536	A	G	129204342;129226545;129371063;129380929;129419318;129465046;129468104;129470124;129475650;129486721;129498851;129511350;129513825;129571257;129573229;129581856;129588251;129591769;129601206;129608992;129612759;129618830;129621881;129634006;129635800;129636621;129636907;129637183;129641683;129649423;129663488;129670443;129674309;129687364;129691037;129704267;129712636;129714190;129722369;129723469…	129204502;129226725;129371233;129381041;129419560;129465225;129468193;129470241;129475828;129486820;129499011;129511490;129513998;129571358;129573440;129581967;129588364;129591896;129601292;129609203;129612865;129619010;129622017;129634242;129635943;129636800;129637095;129637316;129641800;129649557;129663612;129670529;129674502;129687506;129691135;129704378;129712798;129714400;129722485;129723632…	-266	-234.27	63.455	1.66533e-15	1381.67	226.93	0.26125	213	183	30	135135	4.57839e-05	ENSG00000196569	2.60609	chr6_129213491_ENSG00000196569	0.0268956
438255	438254	chr6	118880332	rs28763979	A	G	118869461;118879988	118869555;118881893	-532.99	-523.46	19.069	1.26109e-05	7212.32	1128.99	0.0947748	510	255	255	495860	4.64116e-13	ENSG00000198523	2.67543	chr6_118880332_ENSG00000198523	1.03519e-09
443110	443109	chr6	29926487	rs116641599	T	C	29909037;29909743;29910022;29910534;29911899;29912277;29913011;29913228	29909096;29909873;29910403;29911320;29912174;29912868;29913058;29913661	-1251.3	-1224.49	53.619	2.43472e-13	247.406	89.2229	0.438997	2055	1393	662	22334	0.000348234	ENSG00000206503	1.47139	chr6_29926487_ENSG00000206503	0.099343
444080	444079	chr6	42871219	rs145856448	T	C	42858005	42858554	-82.3	-75.48	13.65	0.000220289	9.07781	16.9188	0.0257816	22	14	8	1109	0.000158974	ENSG00000221821	-0.898211	chr6_42871219_ENSG00000221821	0.0632249
445281	445280	chr7	8299942	rs3807807	A	G	8152814;8167503;8178470;8178615;8181395;8181599;8183505;8196187;8197961;8257935;8258234;8260905;8263118;8267268;8268231;8272220;8275540;8276436;8301630;8301724;8302070	8153674;8167772;8178511;8178677;8181447;8181685;8183602;8197394;8198282;8258133;8258581;8261028;8263189;8267481;8268303;8272385;8275635;8276524;8301699;8301911;8302317	-133.97	-129.81	8.326	0.0039085	47.8255	110.462	0.139977	47	18	29	7997	0.000134869	ENSG00000003147	-1.2077	chr7_8299942_ENSG00000003147	0.0570498
447448	447447	chr7	6301703	rs57303756	G	A	6201407;6204904;6205176;6205365;6209709;6210166;6211383;6211614;6212362;6213284;6217454;6226681;6227288;6228336;6230080;6312105	6204647;6205058;6205247;6205441;6209852;6210945;6211447;6211768;6212706;6213364;6217572;6226747;6227352;6228520;6230162;6312275	-145.33	-140.69	9.294	0.00229959	288.281	200.874	0.0458004	61	28	33	26120	0.000283573	ENSG00000008256	0.521185	chr7_6301703_ENSG00000008256	0.0890674
447933	447932	chr7	38203341	rs11771853	G	A	38217824;38218692;38237812;38241315;38241671;38247048;38253958;38254629;38259166;38268400;38269524	38218022;38218747;38237966;38241567;38241798;38247330;38254035;38256906;38259261;38268472;38270272	-305.06	-300.8	8.518	0.00351651	201.924	266.839	0.0506723	298	137	161	19635	9.66897e-05	ENSG00000010270	-0.402157	chr7_38203341_ENSG00000010270	0.0460574
449515	449514	chr7	148381384	rs115945948	C	T	148395006;148395737;148396004;148427054;148451068;148454075;148456396;148456640;148457425;148463653;148464711;148480875;148481063;148483643;148484081;148485649;148486842;148487402;148489818;148494904;148495029;148495664;148496367;148497594	148395370;148395855;148396121;148427354;148451242;148454242;148456446;148456730;148457588;148463815;148464841;148480982;148481169;148483691;148484212;148485766;148486918;148487533;148489910;148494951;148495111;148495769;148496480;148498128	-115.17	-108.26	13.817	0.000201529	471.727	205.846	0.0442574	10	5	5	39235	0.000333427	ENSG00000055130	1.19639	chr7_148381384_ENSG00000055130	0.0970532
450444	450443	chr7	128711108	rs200362364	T	TA	128594948;128597277;128607334;128610202;128612480;128614922;128615873;128619037;128620025;128622302;128624222;128626783;128630015;128632053;128633861;128637443;128640483;128641113;128645070;128655033;128657037;128658011;128681611;128694705	128595439;128597369;128607446;128610369;128612636;128615016;128615989;128619177;128620085;128622378;128624313;128626974;128630256;128632144;128633968;128637589;128640621;128641288;128645213;128655189;128657110;128658211;128681771;128695198	-138.37	-132.23	12.273	0.00045968	316.182	216.738	0.0660486	48	30	18	23128	0.000277914	ENSG00000064419	0.544803	chr7_128711108_ENSG00000064419	0.0880079
450863	450862	chr7	17998418	rs10273476	G	A	17830385;17838313;17838632;17841211;17843042;17854457;17855805;17861132;17865645;17869633;17873675;17874384;17879430;17885218;17889970;17890449;17907905;17913151;17915103;17915292;17919050;17927779;17931169;17932955;17936957;17937467;17937840;17938450;17939747;17946872;17979907	17836562;17838381;17838777;17841282;17843203;17854567;17855912;17861320;17865714;17869670;17873807;17874488;17879623;17885317;17890058;17890587;17908113;17913239;17915204;17915413;17922566;17930107;17931258;17933057;17937069;17937507;17937923;17939729;17939871;17946963;17980124	-143.39	-136.55	13.682	0.000216535	336.188	223.694	0.0606122	57	33	24	19628	0.000255141	ENSG00000071189	0.587742	chr7_17998418_ENSG00000071189	0.0837512
452120	452119	chr7	31101832	rs73688747	T	G	31092076;31096547;31102810;31104447;31117606;31120228;31121328;31123756;31124352;31124925;31125998;31126557;31127241;31132258;31135281;31139741;31142851;31144482;31146110	31092293;31096719;31102931;31104552;31117713;31120248;31121369;31123865;31124449;31125057;31126151;31126617;31127310;31132349;31135364;31139824;31142980;31144523;31151089	-90.41	-76.23	28.34	1.01758e-07	5.36415	59.5133	0.147711	17	0	17	1228	0.000171111	ENSG00000078549	-3.47179	chr7_31101832_ENSG00000078549	0.0664349
452523	452522	chr7	134162467	rs1732045	G	A	134127102;134129479;134132050;134133139;134133749;134135538;134136046;134143749	134127522;134130072;134132813;134133245;134134549;134135709;134136558;134144036	-391.75	-385.63	12.236	0.000468674	1375.82	633.295	0.198185	373	224	149	79348	0.000204738	ENSG00000085662	1.11934	chr7_134162467_ENSG00000085662	0.0740271
453967	453966	chr7	129699836	rs10242432	G	A	129658126;129662159;129663351;129664103;129665998;129668742;129676490;129679115;129679304;129680791;129683227;129683468;129685156;129688814;129690283;129691061	129658572;129662365;129663563;129664346;129666152;129668869;129676806;129679181;129679466;129680941;129683271;129683720;129685328;129688984;129690328;129691291	-113.89	-107.54	12.708	0.000363999	95.2137	166.212	0.0576862	29	12	17	10290	0.00013437	ENSG00000091732	-0.803783	chr7_129699836_ENSG00000091732	0.0569317
455590	455589	chr7	21580599	rs10275354	G	A	21582833;21584624;21598420;21599221;21600689;21603804;21609687;21611424;21621523;21627682;21628130;21628826;21630536;21630803;21639405;21640294;21640628;21641014;21646044;21646265;21654732;21655827;21657237;21657812;21658718;21659574;21675489;21677229;21678557;21695450;21698416;21721164;21721297;21723402;21726717;21727000;21730383;21737693;21742328;21743067;21744052;21745078;21747317;21750171;217…	21583404;21584767;21598616;21599410;21601064;21604015;21610334;21611591;21621639;21627819;21628254;21629021;21630640;21631195;21639737;21640548;21640797;21641236;21646160;21646351;21654890;21655925;21657395;21658091;21658840;21659696;21675713;21677320;21678683;21695599;21698649;21721295;21721302;21723562;21726873;21727145;21730499;21737831;21742420;21743391;21744246;21745155;21747453;21750321;217…	-150.38	-131.78	37.198	1.06748e-09	65.5823	13.9528	0.157188	88	68	20	3793	0.000279999	ENSG00000105877	2.23275	chr7_21580599_ENSG00000105877	0.0884944
457555	457554	chr7	2574512	rs77311243	T	C	2577511;2579178;2581352;2584543;2586958;2593939;2595121	2578985;2581118;2583886;2584690;2587112;2594082;2595361	-188.41	-180.8	15.226	9.53651e-05	178.821	281.071	0.0587662	115	52	63	28025	1.03732e-05	ENSG00000106009	-0.652418	chr7_2574512_ENSG00000106009	0.00866993
457958	457957	chr7	2620045	rs151218717	A	C	2598632;2599058;2606193;2606750;2608588;2611036;2611826;2612348;2613052;2617876;2618110;2619744;2621661;2622214;2623271;2623870;2625842;2627456;2629539;2632656;2634520;2636533;2637760;2638099;2641075;2644515;2645510;2646758;2649678	2598851;2599154;2606236;2606797;2608633;2611288;2611960;2612455;2613122;2617989;2618160;2619884;2621711;2622284;2623343;2624300;2626005;2627511;2629740;2632760;2634610;2636771;2638018;2638370;2641583;2644625;2645631;2647189;2654368	-175.13	-171.6	7.07	0.00784024	132.961	235.949	0.0844771	105	48	57	13662	0.000206174	ENSG00000106012	-0.827472	chr7_2620045_ENSG00000106012	0.0742277
460415	460414	chr7	2303071	rs77587101	C	T	2281857;2281894;2284198;2287660;2288920;2289492;2290464	2281891;2282683;2284361;2287804;2289327;2289637;2290781	-90.48	-84.63	11.711	0.000621158	16.6098	36.5176	0.0404675	24	10	14	1840	0.000100939	ENSG00000106268	-1.13656	chr7_2303071_ENSG00000106268	0.0473829
461764	461763	chr7	7205270	rs79582253	A	G	7196565;7196933;7222178;7249058;7250077;7273889;7277886;7283155	7196830;7197057;7222451;7249197;7250198;7274928;7278595;7288251	-211.58	-204.28	14.611	0.000132138	287.091	462.057	0.0565932	164	58	106	19917	0.000241088	ENSG00000106392	-0.686563	chr7_7205270_ENSG00000106392	0.08136
463331	463330	chr7	16700437	rs75910526	A	G	16639401;16642005;16643174;16644346;16649255;16650174;16655369;16664608;16666665;16676016;16684251;16685132	16640570;16642134;16643285;16644474;16649390;16650388;16655529;16664706;16666803;16676080;16684437;16685442	-292.3	-289.73	5.154	0.0231926	177.46	268.388	0.129287	263	118	145	15295	0.00032837	ENSG00000106524	-0.596826	chr7_16700437_ENSG00000106524	0.0963
464562	464561	chr7	43774147	rs1181591	C	T	43798279;43799616;43803790;43810734;43827503;43830848;43832314;43840008;43843275;43846576	43798333;43799709;43803904;43810769;43827624;43831446;43832411;43840171;43843446;43846939	-140.69	-131.79	17.807	2.44496e-05	61.0003	101.323	0.0319705	75	33	42	7635	0.000156385	ENSG00000106605	-0.732073	chr7_43774147_ENSG00000106605	0.0627365
465314	465313	chr7	44189010	rs2268577	C	T	44178463;44179021;44179922;44180212;44180560	44178621;44179459;44180165;44180455;44180931	-1577.49	-1574.7	5.584	0.0181286	9933.62	6210.42	0.0623814	2029	1057	972	773198	6.2415e-05	ENSG00000106631	0.677629	chr7_44189010_ENSG00000106631	0.033795
465406	465405	chr7	44223721	rs730497	G	A	44240567;44244167;44245984;44246932;44247732;44250307;44251153;44251846	44240838;44244249;44246084;44247091;44248306;44250723;44251203;44253893	-299.2	-295.08	8.227	0.00412718	696.604	1250.35	0.0606093	259	128	131	71317	0.000176448	ENSG00000106636	-0.843921	chr7_44223721_ENSG00000106636	0.0675699
465991	465990	chr7	158643039	rs77270021	C	T	158523686;158527113;158528194;158529739;158531714;158534214;158536220;158540885;158542340;158545472;158552177;158552749;158554187;158555774;158557368;158560345;158566032;158580695;158581036;158586341;158590633;158591722;158620234;158621780;158622512	158526943;158527162;158528299;158529870;158531812;158534587;158536908;158540971;158542414;158545534;158552272;158552838;158554235;158555856;158557544;158560465;158566087;158580784;158581108;158586417;158590767;158591763;158620332;158622319;158622944	-984.47	-979.19	10.572	0.001148	812.521	599.419	0.150567	1241	686	555	64668	0.000292517	ENSG00000117868	0.43884	chr7_158643039_ENSG00000117868	0.0906022
477470	477469	chr7	1181139	rs10278051	C	T	1036622;1040106;1049586;1064138;1067894;1148964;1166893;1176951	1037440;1040187;1049779;1066663;1067988;1149097;1167024;1177896	-291.48	-282.77	17.422	2.99285e-05	336.005	176.037	0.170357	271	183	88	21892	0.000327342	ENSG00000146540	0.932604	chr7_1181139_ENSG00000146540	0.0961044
478718	478717	chr7	45973225	rs34217272	C	CGT	45951949;45953700;45956147;45956595;45959626;45960319;45961226	45953433;45954924;45956266;45957038;45960014;45960873;45961473	-917.38	-909.1	16.55	4.73939e-05	2462.04	1280.48	0.329947	1206	770	436	139040	0.000327179	ENSG00000146674	0.943169	chr7_45973225_ENSG00000146674	0.0961044
479465	479464	chr7	56108071	rs34102509	C	CATTT	56119323;56120115;56122062;56123317;56124004;56125686;56126055;56126313;56127237;56127558;56128304;56128500;56129371;56130312;56130706	56119678;56120178;56122196;56123549;56124107;56125796;56126214;56126703;56127333;56128109;56128371;56128633;56129752;56130448;56131682	-1439.89	-1436.31	7.151	0.0074927	1178.26	834.438	0.0966104	1962	1067	895	77692	0.000341715	ENSG00000146731	0.497781	chr7_56108071_ENSG00000146731	0.0983051
482512	482511	chr7	23334438	rs461239	C	T	23338358;23338819;23340458;23347310	23338768;23339227;23340814;23347609	-124.01	-119.36	9.311	0.00227737	54.6266	97.7923	0.0609522	52	23	29	5107	0.000318489	ENSG00000156928	-0.840117	chr7_23334438_ENSG00000156928	0.094708
483315	483314	chr7	1593658	rs10952167	G	A	1606966;1608760;1609645;1610110	1607486;1609629;1609681;1610641	-137.12	-130.66	12.929	0.000323605	43.6659	144.193	0.0871685	59	28	31	6053	0.000283864	ENSG00000157778	-1.72342	chr7_1593658_ENSG00000157778	0.0890674
483764	483763	chr7	4938476	rs34348920	G	A	4836686;4839261;4839802;4841284;4843177;4844876;4854909;4855859;4856870;4862025;4871772;4874238;4875989;4877460;4917236;4921740;4923227	4839114;4839400;4839941;4841626;4843699;4845347;4855081;4856096;4856982;4862185;4871850;4874870;4876236;4877688;4917834;4921840;4923350	-107	-97.78	18.441	1.7523e-05	32.0321	121.179	0.11769	19	5	14	4444	2.71169e-05	ENSG00000157927	-1.91955	chr7_4938476_ENSG00000157927	0.0182784
484790	484789	chr7	99093288	rs143253994	G	A	99090863;99095485;99097261	99092254;99096465;99097947	-111.1	-104.32	13.573	0.000229502	67.2856	129.177	0.0333437	39	17	22	6702	0.000344516	ENSG00000160908	-0.94098	chr7_99093288_ENSG00000160908	0.0985597
490381	490380	chr7	73234962	rs4717819	G	A	73248920;73253911;73254744;73255400;73256348;73256820	73249410;73254450;73254879;73255528;73256474;73256865	-99.96	-91.18	17.571	2.76831e-05	11.3984	3.37558	0.107567	45	37	8	577	0.00025984	ENSG00000165171	1.75562	chr7_73234962_ENSG00000165171	0.0847767
491901	491900	chr7	102724372	rs4729871	A	T	102715328;102716224;102722329;102723513;102724129;102727077;102727316;102732924;102736174;102738746	102715858;102716328;102722355;102723579;102724509;102727211;102727384;102733100;102737795;102740205	-132.91	-125.44	14.945	0.000110693	86.0968	39.1052	0.11166	81	69	12	5025	0.000280794	ENSG00000170632	1.1386	chr7_102724372_ENSG00000170632	0.0886623
492242	492241	chr7	149578880	rs4725837	G	A	149570057;149571685;149571893;149572687;149573062;149575767;149576255;149576424	149571258;149571710;149572122;149572734;149573178;149576054;149576314;149577784	-760.24	-756.27	7.951	0.00480517	263.856	373.116	0.179521	953	404	549	34354	0.000178815	ENSG00000171130	-0.499873	chr7_149578880_ENSG00000171130	0.068231
493047	493046	chr7	145799878	rs2693304	G	T	145813453;146471363;146536803;146740999;146805239;146818071;146825785;146829337;146997233;147092701;147183027;147259230;147335901;147336198;147600657;147674954;147815210;147830776;147844583;147869334;147914380;147926738;147964125;148036564;148080741;148106483;148112509	145814065;146471473;146536996;146741146;146805442;146818255;146825928;146829601;146997382;147092872;147183133;147259349;147335970;147336398;147600813;147675081;147815380;147830953;147844801;147869570;147914616;147926871;147964218;148036729;148080980;148106563;148118090	-70.78	-63.36	14.83	0.000117675	4.26811	17.515	0.0628995	10	0	10	545	0.000148074	ENSG00000174469	-2.03692	chr7_145799878_ENSG00000174469	0.0607135
498860	498859	chr7	100414427	rs73413159	C	T	100400187;100402788;100403123;100403595;100404987;100410369;100410717;100411274;100411541;100414814;100416142;100417179;100417763;100419893;100421266;100421825	100401212;100402943;100403316;100404191;100405202;100410616;100410961;100411338;100411710;100414979;100416266;100417511;100418104;100420289;100421553;100423148	-231.18	-226.42	9.518	0.00203423	305.263	164.23	0.120316	171	99	72	28021	0.000130218	ENSG00000196411	0.894335	chr7_100414427_ENSG00000196411	0.0558632
502919	502918	chr7	132335088	rs13224271	A	G	131808091;131817808;131825358;131829878;131831269;131832659;131833302;131844232;131848901;131849893;131853063;131859537;131864446;131865345;131866140;131866856;131870058;131872230;131878821;131883244;131887405;131888082;131895702;131908286;131910920;131912210;131913105;131925825;131982850;132068247;132169517;132174051;132192265;132261181;132330687;132333273	131815333;131817958;131825570;131830266;131831459;131832758;131833405;131844391;131849047;131849959;131853331;131859679;131864680;131865491;131866379;131866949;131870222;131872366;131878938;131883395;131887595;131888178;131895902;131908400;131911019;131912363;131913228;131925925;131982981;132070054;132169772;132174233;132193538;132262060;132330802;132333447	-1081.44	-1075.39	12.111	0.00050112	614.506	823.312	0.231864	1419	625	794	64527	0.000258781	ENSG00000221866	-0.422012	chr7_132335088_ENSG00000221866	0.0845534
512335	512334	chr8	42121965	rs10103085	C	T	42128820;42146152;42147674;42150961;42162705;42163861;42166419;42166980;42171543;42173728;42174228;42175175;42176070;42176788;42179572;42179865;42182156;42186642;42188432	42129947;42146246;42147791;42151086;42162793;42163950;42166543;42167283;42171947;42173857;42174742;42175289;42176382;42179463;42179671;42180012;42183986;42186832;42189973	-166.23	-158.02	16.43	5.04784e-05	125.505	197.082	0.0398591	101	46	55	14391	0.000292348	ENSG00000104365	-0.651051	chr8_42121965_ENSG00000104365	0.0906015
513295	513294	chr8	134304958	rs4395882	G	A	134249414;134254117;134256598;134258859;134260118;134260958;134261572;134262683;134266782;134269020;134270609;134271239;134271646;134274290;134276790;134292475;134293204;134296492;134297000;134300503;134308741;134308980;134309986;134310621;134314231	134253770;134254317;134256903;134258906;134260169;134261014;134261731;134262786;134268471;134269106;134270669;134271473;134271689;134274500;134277235;134292510;134293298;134296572;134297139;134300674;134308798;134309829;134310201;134310701;134314265	-263.42	-258.46	9.908	0.00164551	994.855	2019.28	0.0895468	184	88	96	101674	0.000172049	ENSG00000104419	-1.02128	chr8_134304958_ENSG00000104419	0.0665032
514418	514417	chr8	144689955	rs59904082	G	A	144694788;144695694;144696334;144698056;144700098	144695561;144695987;144697085;144699736;144700218	-125.2	-120.66	9.083	0.00257979	101.12	260.658	0.116637	27	15	12	17001	0.000248122	ENSG00000104522	-1.36609	chr8_144689955_ENSG00000104522	0.0825417
514738	514737	chr8	144671244	rs4874160	C	A	144661867;144662180;144662559;144663224;144668202;144668899;144670998;144672778;144674259;144674817;144676045;144676586;144678258;144679025	144662000;144662376;144662910;144666421;144668460;144669734;144672630;144673063;144674339;144675112;144676241;144676688;144678924;144679914	-439.15	-433.05	12.206	0.000476468	665.597	463.004	0.111488	473	271	202	57726	0.000270437	ENSG00000104529	0.523624	chr8_144671244_ENSG00000104529	0.0866525
515347	515346	chr8	19670881	rs13258148	A	C	19674651;19675705;19677084;19677890;19678460;19680812;19681384;19682175;19683937;19687917;19689539;19690680;19694563;19699338;19700359;19701587;19702934;19706274;19709160	19675177;19676383;19677187;19678029;19680031;19680963;19682003;19682483;19684070;19688070;19689621;19690832;19695028;19699466;19700438;19701749;19703425;19706750;19709594	-135.14	-126.99	16.305	5.39158e-05	70.111	136.607	0.0428888	70	24	46	10673	0.000348186	ENSG00000104613	-0.962319	chr8_19670881_ENSG00000104613	0.099343
518007	518006	chr8	17935951	rs7460605	G	A	17913934;17916344;17916850;17917081;17918886;17919788;17920692;17921966;17924272;17927301;17928809;17930765;17933050;17933686;17941490;17942096	17915132;17916400;17916973;17917212;17919714;17919932;17921133;17922425;17924807;17927387;17928899;17930785;17933096;17933777;17941879;17942494	-5841.69	-5836.57	10.234	0.00137848	1676.87	2061.54	0.115748	8300	3840	4460	152453	0.000205739	ENSG00000104763	-0.297952	chr8_17935951_ENSG00000104763	0.0741182
519687	519686	chr8	54990666	rs77401689	A	G	54958938;54963571;54965214;54965758;54967013;54974814;54975888;54978308;55012784;55012910;55013910;55014315	54960678;54963748;54965458;54966228;54967693;54974884;54975935;54978373;55012907;55013499;55014114;55014577	-229.75	-211.99	35.53	2.51208e-09	269.738	91.0619	0.172308	203	161	42	13162	0.000337484	ENSG00000120992	1.56664	chr8_54990666_ENSG00000120992	0.0977057
520283	520282	chr8	141635606	rs6578126	G	A	141541264;141542515;141545490;141549419;141551263;141554312;141557567;141559213;141561402;141565507;141566266;141567188;141568584;141569494;141570473;141572552;141582657;141582911;141595218;141615896;141636584;141645584	141542251;141542805;141545668;141549553;141551556;141554402;141557726;141559397;141561535;141566117;141566385;141567335;141568671;141569628;141570609;141572733;141582702;141583031;141595410;141615987;141636942;141645718	-182.47	-176.08	12.765	0.00035318	106.512	202.637	0.0994245	110	51	59	13089	0.000197422	ENSG00000123908	-0.927882	chr8_141635606_ENSG00000123908	0.0724711
521784	521783	chr8	98863570	rs73274259	G	A	98881068;98900062;98942766;98943181;98954005;98962967;98964212;98973636;98991114;99006708;99015868;99019333;99019707;99028768;99030222;99033231;99039644;99042690;99043670;99045270;99045789;99046402;99047880	98881515;98900470;98942768;98943750;98954127;98963203;98964530;98973758;98991236;99006830;99016514;99019455;99019829;99028890;99030348;99033555;99040057;99042842;99044545;99045404;99046000;99046538;99048944	-920.22	-916.74	6.95	0.00837977	519.861	357.432	0.28761	1210	721	489	54727	0.000234518	ENSG00000132561	0.540457	chr8_98863570_ENSG00000132561	0.0798077
528251	528250	chr8	144675419	rs34037472	T	TA	144656955;144657593;144657770;144658248;144658816;144659827	144657585;144657695;144657872;144658742;144659569;144660819	-151.38	-119.78	63.209	1.88738e-15	131.741	7.24008	0.157421	76	71	5	12696	0.000344028	ENSG00000147813	4.18555	chr8_144675419_ENSG00000147813	0.0985597
528944	528943	chr8	11627049	rs7464968	G	T	11627148;11628955;11637107;11640121;11643472	11627844;11629099;11637459;11640908;11644855	-167.49	-161.74	11.492	0.000699101	108.968	61.8372	0.069535	111	74	37	9681	0.000335919	ENSG00000154328	0.817358	chr8_11627049_ENSG00000154328	0.0975439
532887	532886	chr8	144450426	rs75572819	T	G	144451057;144457723;144458695;144459550;144460439;144460866;144461082;144461485;144461999;144463438;144463742;144463977;144464606	144451217;144457838;144458823;144459625;144460516;144460990;144461248;144461678;144462953;144463514;144463888;144464138;144466390	-135.06	-128.07	13.966	0.000186194	39.3197	95.0694	0.136784	62	17	45	5506	0.0002423	ENSG00000158106	-1.27373	chr8_144450426_ENSG00000158106	0.0814512
534043	534042	chr8	145671931	rs4925858	G	A	145649000;145653872	145652677;145653931	-149.21	-142.07	14.292	0.000156533	272.808	181.51	0.0511109	63	33	30	24214	0.000278827	ENSG00000160948	0.587837	chr8_145671931_ENSG00000160948	0.0882225
535127	535126	chr8	11722046	rs2645415	A	G	11700033;11703170;11704561;11705188;11705576;11706555;11707507;11708124;11710119;11710838;11712189;11715367;11718870;11719854;11721885;11722973;11724763;11725469;11726156;11726386;11726431	11702731;11703302;11704677;11705331;11706212;11707087;11707556;11708489;11710204;11711328;11712434;11715449;11718988;11719987;11721992;11723093;11725202;11725738;11726248;11726426;11726957	-7008.85	-7003.03	11.631	0.000648781	2441.91	1898.18	0.118171	9950	5086	4864	212264	4.2023e-05	ENSG00000164733	0.363393	chr8_11722046_ENSG00000164733	0.0252102
536854	536853	chr8	104397092	rs116761923	T	A	104410863;104413715;104414169;104415392;104417004;104419862	104412774;104413889;104414931;104415552;104417089;104420012	-111.51	-106.72	9.592	0.00195393	82.9611	32.9684	0.065897	33	21	12	5500	0.000300541	ENSG00000164933	1.33135	chr8_104397092_ENSG00000164933	0.0922789
538937	538936	chr8	145737490	rs34482062	G	A	145734457;145735629;145736374	145735398;145736286;145736596	-210.93	-203.15	15.563	7.98143e-05	89.192	173.218	0.0697574	166	62	104	12067	0.000327363	ENSG00000167700	-0.957603	chr8_145737490_ENSG00000167700	0.0961044
543594	543593	chr8	9033093	rs393155	G	A	8993765;9008073;9008857	8999178;9008206;9009084	-2276.19	-2271.95	8.472	0.00360742	1647.08	1317.35	0.186866	3082	1668	1414	129842	0.000299762	ENSG00000173281	0.322272	chr8_9033093_ENSG00000173281	0.0921621
544559	544558	chr8	19778189	rs77623043	C	T	19759228;19796381;19796482;19804053;19805691;19809208;19810821;19811631;19813352;19816771;19818412;19819626;19822821	19759302;19796467;19797039;19804209;19805996;19809459;19810932;19811864;19813594;19816891;19818594;19819730;19824769	-391.81	-383.12	17.388	3.04713e-05	474.595	250.893	0.310877	402	260	142	27459	0.000338453	ENSG00000175445	0.919625	chr8_19778189_ENSG00000175445	0.0978611
547452	547451	chr8	145183465	rs112249044	C	T	145202919;145203548;145203713;145215873;145218673;145223198;145234358;145235081;145235328;145245687;145246618;145247212;145254022;145255331;145267897;145268909;145275503;145278011;145293659;145293938;145294226;145294517;145295004;145295473;145295895;145296298;145297114;145297505;145298397;145298766;145299125;145299347;145300059;145302204;145302470;145303780;145305115;145309325;145310412;145313680…	145202979;145203615;145203785;145215992;145218751;145223343;145234489;145235243;145235426;145245838;145246758;145248185;145254103;145256082;145268370;145269392;145275576;145278133;145293766;145294082;145294266;145294658;145295056;145295580;145296014;145296420;145297418;145297531;145298519;145298845;145299239;145299442;145300163;145302339;145302582;145303932;145307571;145309881;145310608;145313817…	-110.64	-102.47	16.341	5.28988e-05	77.244	39.9407	0.0512776	29	17	12	7160	0.000207946	ENSG00000179832	0.951563	chr8_145183465_ENSG00000179832	0.0745796
547707	547706	chr8	143843834	rs10094888	C	T	143845752;143846454;143851173;143852615;143857011;143857324;143857860;143858330;143858522;143859175	143846159;143846558;143851262;143856781;143857112;143857537;143858012;143858438;143858744;143859640	-441.8	-434.55	14.498	0.000140272	367.601	665.766	0.681134	473	163	310	28324	0.000175398	ENSG00000180155	-0.856875	chr8_143843834_ENSG00000180155	0.0673044
549101	549100	chr8	144306104	rs144912861	C	T	144328991;144330325;144331311;144331860;144335058;144341945	144329919;144330660;144331669;144333510;144335761;144344875	-276.6	-272.01	9.18	0.00244739	78.8377	118.571	0.107197	258	111	147	9610	0.000273106	ENSG00000181638	-0.588794	chr8_144306104_ENSG00000181638	0.0870971
556936	556935	chr9	123685280	rs1548784	T	C	123664671;123671508;123673614;123675606;123676513;123676786;123685983;123688214;123688828;123691392	123667516;123671656;123673791;123676016;123676578;123676850;123686070;123688579;123691047;123691451	-233.38	-227.69	11.372	0.000745475	70.0597	118.434	0.176622	190	69	121	9569	0.000341524	ENSG00000056558	-0.757427	chr9_123685280_ENSG00000056558	0.0983051
559976	559975	chr9	90986339	rs2354174	C	A	91003334;91004286;91030522;91031559;91033693;91041297;91063856;91077411;91083287;91089993	91003453;91004325;91030614;91031681;91033866;91041506;91063904;91077664;91083520;91093609	-119.64	-114.39	10.498	0.00119492	678.737	434.977	0.0528729	23	23	0	51012	0.000262522	ENSG00000106723	0.641914	chr9_90986339_ENSG00000106723	0.085136
561962	561961	chr9	35606884	rs2275422	G	A	35605367;35605981;35606234;35606834;35608157;35608392	35605835;35606102;35606282;35608008;35608279;35608506	-205.07	-198.57	12.994	0.00031249	93.5786	59.4275	0.0465012	163	87	76	8161	0.000131504	ENSG00000107140	0.655048	chr9_35606884_ENSG00000107140	0.0561806
562892	562891	chr9	74992162	rs2984523	T	C	74966341;74971847;74974334;74975026;74975354;74978386;74979378;74979612	74971017;74971972;74974437;74975201;74975703;74979262;74979580;74980163	-1598.15	-1594.49	7.318	0.00682862	1357.39	1796.55	0.097279	2176	1034	1142	123070	0.000290324	ENSG00000107372	-0.404394	chr9_74992162_ENSG00000107372	0.0902753
568279	568278	chr9	134385599	rs2018621	A	G	134378289;134379576;134381501;134381790;134382738;134384298;134385130;134385290;134385887;134388626;134390813;134393606;134393832;134394155;134394776;134395467;134396492;134397434	134378700;134379727;134381607;134382160;134382901;134384409;134385195;134385802;134387523;134388718;134390909;134393740;134393924;134394344;134394873;134395580;134396859;134397920	-302.78	-296.34	12.867	0.000334343	204.411	142.043	0.0789312	300	180	120	15887	0.000187598	ENSG00000130714	0.525145	chr9_134385599_ENSG00000130714	0.0701531
569224	569223	chr9	86326744	rs78981417	C	T	86274878;86278790;86279945;86281265;86292642;86293356;86294690;86297866;86300919;86322415	86276854;86278958;86280308;86284242;86292876;86293514;86294952;86297981;86301070;86323118	-291.52	-287.61	7.828	0.00514357	1089.06	684.861	0.0495422	240	122	118	77886	0.000319506	ENSG00000135018	0.6692	chr9_86326744_ENSG00000135018	0.0947821
569467	569466	chr9	75752353	rs10781121	T	G	75766673;75769114;75772570;75773611;75774245;75775179;75775719;75777698;75778392;75780032;75781013;75782413;75783014;75784967	75766840;75769258;75773517;75773719;75774795;75775292;75775809;75777777;75778448;75780460;75781108;75782785;75784070;75785309	-177.02	-170.26	13.533	0.000234386	725.414	207.114	0.537368	73	53	20	47932	0.000305084	ENSG00000135046	1.80838	chr9_75752353_ENSG00000135046	0.0927849
570294	570293	chr9	88921228	rs7022521	T	C	88879461;88881778;88886922;88889104;88896884;88897293	88881106;88882720;88887027;88889157;88897023;88897676	-301.65	-283.75	35.794	2.19337e-09	74.8179	182.798	0.142512	357	79	278	10729	0.000349776	ENSG00000135070	-1.28879	chr9_88921228_ENSG00000135070	0.0996069
570756	570755	chr9	113023865	rs10980289	T	C	113006091;113007058;113013100;113013638;113018692	113006499;113007396;113013159;113013742;113018920	-203.17	-199.3	7.735	0.00541728	205.504	388.472	0.100146	137	62	75	20126	0.00033702	ENSG00000136810	-0.918644	chr9_113023865_ENSG00000136810	0.0976217
571445	571444	chr9	106840222	rs10991093	G	A	106856541;106856831;106857605;106858429;106860727;106861925;106862374;106862670;106864241;106864705;106873862;106875597;106876245;106876972;106878481;106880452;106882308;106885389;106887193;106888922;106889567;106891926;106894290;106896696;106898149;106900299;106901420	106856767;106857119;106857833;106858578;106860849;106861963;106862484;106862714;106864474;106864854;106874095;106875756;106876362;106877110;106878600;106880656;106882443;106885513;106887386;106889065;106889761;106892126;106894406;106896856;106898341;106900446;106903698	-238.57	-232.49	12.169	0.000485961	213.697	331.979	0.0952786	193	76	117	18494	0.000310726	ENSG00000136824	-0.635525	chr9_106840222_ENSG00000136824	0.0935281
576048	576047	chr9	22017550	rs2106119	A	G	22002902;22008674	22006270;22009362	-138.6	-135.52	6.16	0.0130683	532.654	122.651	0.448899	44	36	8	20341	0.000244575	ENSG00000147883	2.11864	chr9_22017550_ENSG00000147883	0.0819193
[truncated: 297 more rows]

## Sheet: C
X	TEST.SNP.CHROM	TEST.SNP.POS	TEST.SNP.ID	TEST.SNP.REF.ALLELE	TEST.SNP.ALT.ALLELE	REGION.START	REGION.END	LOGLIKE.NULL	LOGLIKE.ALT	CHISQ	P.VALUE	ALPHA	BETA	PHI	TOTAL.AS.READ.COUNT	REF.AS.READ.COUNT	ALT.AS.READ.COUNT	TOTAL.READ.COUNT	p_adjusted	PHENO	EFFECT.SIZE	SNP_region	qvalue
[truncated: 564 more rows]

[truncated: 1 more sheets: D]
